# Supplementary material for: The Challenge of Time‐to‐Event Analysis for Multiple Events: A Guided Tour From Time‐to‐First‐Event to Recurrent Time‐to‐Event Analysis
Source: Biom J. 2026 Jan 28;68(1):e70107. doi: 10.1002/bimj.70107 (PMC12848661; doi:10.1002/bimj.70107)
Supplement: Supplementary file 2 — Supporting File 2: bimj70107‐sup‐0001‐SuppMat.pdf. [file BIMJ-68-e70107-s002.zip]

Archive with 44 entries (41 files):
- R_Files/
- R_Files/readme.pdf
- R_Files/Application_to_E_INHStudy.R
- R_Files/Fkt_sim_IDMDepCens.R
- R_Files/Fkt_sim_IDMNonMarkovEntrydep.R
- R_Files/Fkt_sim_IDMRandomCens.R
- R_Files/H1_simulation_DepCens.R
- R_Files/H1_simulation_NonMarkovEntrydep.R
- R_Files/H1_simulation_RandomCens.R
- R_Files/simulation_DepCens.R
- R_Files/simulation_NonMarkovEntrydep.R
- R_Files/Simulation_plots.R
- R_Files/simulation_RandomCens.R
- R_Files/Results_Study/
- R_Files/Results_Study/meanBTherapydataDummy5.Rds
- R_Files/Results_Study/Table1.csv
- R_Files/Results_Study/Fig1_App_OSRev.png
- R_Files/Results_Study/Fig2_App_HFSRev.png
- R_Files/Results_Study/Fig3_Main_CR.png
- R_Files/Results_Study/Fig3_App_AppCR.png
- R_Files/Results_Study/mean_hospDummy.Rda
- R_Files/Results_Study/Fig6_Main_Mean.png
- R_Files/Results_Study/Fig7_Main_Average.png
- R_Files/Results_Study/Fig4_Main_Illdeath.png
- R_Files/Results_Study/Fig4_App_AppIlldeath.png
- R_Files/Results_Study/Fig5_Main_State.png
- R_Files/Results_Study/Fig5_App_AppState.png
- R_Files/Results_Study/Fig6_App_MSMNelAalHOSPApp.png
- R_Files/Results_Study/Fig7_App_MSMNelAalDeathatHomeApp.png
- R_Files/Results_Study/Fig8_App_MSMNelAalDeathatHospitalApp.png
- R_Files/Results_Study/Fig8_Main_AverageDIFF.png
- R_Files/Results_Study/meanBControldataDummy.RData
- R_Files/Results_Study/meanBControldataDummy5.Rds
- R_Files/Results_Study/meanBTherapydataDummy.RData
- R_Files/DummyData.csv
- R_Files/Results_Simulation/
- R_Files/Results_Simulation/Fig9_Main_SimNelAaMarkov.png
- R_Files/Results_Simulation/Fig10_Main_SimNelAaNONMarkov.png
- R_Files/Results_Simulation/Fig9_App_SimLengthMarkov.png
- R_Files/Results_Simulation/Fig10_App_SimLengthNONMarkov.png
- R_Files/Results_Simulation/Fig11_App_SimMeanMarkov.png
- R_Files/Results_Simulation/Fig12_App_SimMeanNONMarkov.png
- R_Files/Results_Simulation/Fig13_App_SimOSMarkov.png
- R_Files/Results_Simulation/Fig14_App_SimOSNONMarkov.png
