# Supplementary material for: The Challenge of Time‐to‐Event Analysis for Multiple Events: A Guided Tour From Time‐to‐First‐Event to Recurrent Time‐to‐Event Analysis
Source: Biom J. 2026 Jan 28;68(1):e70107. doi: 10.1002/bimj.70107 (PMC12848661; doi:10.1002/bimj.70107)
Supplement: Supplementary file 2 — Supporting File 2: bimj70107‐sup‐0001‐SuppMat.pdf. [file BIMJ-68-e70107-s002.zip › R_Files/Application_to_E_INHStudy.R]

#######################################
###R-Code for the INH study
#######################################

#load packages
library(etm)
library(survival)
library(dplyr)
library(mvna)
library(lattice)
library(latex2exp)
library(reReg)
library(parallel)
library(mets)
library(timereg)
library(data.table)

#set path for the results
dirHome<-"./Results_Study/"

##############################
##Data import from Dummy data#
##############################

MSM_data<-read.csv2("./DummyData.csv")

#delete column X
MSM_data<-MSM_data[,2:dim(MSM_data)[2]]
######################################################################################################################

#Overall Survival

##transition matrix
IDs<-unique(MSM_data$stud.pid)
stud.pid<-rep("", length(IDs))
therapy<-rep("", length(IDs))
entry<-rep("", length(IDs))
exit<-rep("", length(IDs))
from<-rep("", length(IDs))
to<-rep("", length(IDs))

for( i in 1: length(IDs)){
  stud.pid[i]<-paste(IDs[i])
  therapy[i]<-unique(MSM_data$therapy[MSM_data$stud.pid==IDs[i]])
  entry[i]<-paste(min(MSM_data$entry[MSM_data$stud.pid==IDs[i]]))
  exit[i]<-paste(max(MSM_data$exit[MSM_data$stud.pid==IDs[i]]))
  from[i]<-paste(min(MSM_data$from[MSM_data$stud.pid==IDs[i]]))
  to[i]<-paste(ifelse("cens" %in% MSM_data$to[MSM_data$stud.pid==IDs[i]], "cens", max(MSM_data$to[MSM_data$stud.pid==IDs[i]])))
}
DataOS<-data.frame(stud.pid=stud.pid, therapy=therapy, entry=entry, exit=exit, from=from, to=to)
DataOS$to<-as.character(DataOS$to)
DataOS$to[DataOS$to==2]<-1
DataOS$id<-DataOS$stud.pid

DataOS$from<-(as.character(DataOS$from))
DataOS$entry<-as.numeric(as.character(DataOS$entry))
DataOS$exit<-as.numeric(as.character(DataOS$exit))

tra<-matrix(FALSE, ncol=2, nrow=2)
tra[1,2]<-TRUE

NA_th<-mvna(DataOS[DataOS$therapy==1,], c("0","1"),tra,"cens")
NA_plac<-mvna(DataOS[DataOS$therapy==0,], c("0","1"),tra,"cens")

AJ_th<-etm(DataOS[DataOS$therapy==1,], c("0","1"),tra,"cens",s=0,t=3900)
AJ_plac<-etm(DataOS[DataOS$therapy==0,], c("0","1"),tra,"cens",s=0,t=3900)

#Fig 1 in Appendix
png(paste0(dirHome,"Fig1_App_OSRev.png"), height = 2750, width = 3000, res = 400)
par(mfrow=c(1,1))
plot(AJ_plac, tr.choice=c("0 1"), conf.int=TRUE, col="black", legend = FALSE, ylab="Probability", lwd=3, lty=1)
lines(AJ_th, tr.choice=c("0 1"), conf.int=TRUE, lwd=3 , col= "grey42",  lty= 1)
legend("bottomright",  legend=c("Usual Care", "Treatment"),
       col=c("black", "grey42"), lty=c(1,1), cex = 1.2 , lwd=3)
dev.off()

##########################################################################################################################

#Hospital free survival

IDs<-unique(MSM_data$stud.pid)
stud.pid<-rep("", length(IDs))
therapy<-rep("", length(IDs))
entry<-rep("", length(IDs))
exit<-rep("", length(IDs))
from<-rep("", length(IDs))
to<-rep("", length(IDs))

for( i in 1: length(IDs)){
  stud.pid[i]<-paste(IDs[i])
  therapy[i]<-unique(MSM_data$therapy[MSM_data$stud.pid==IDs[i]])
  entry[i]<-min(MSM_data$entry[MSM_data$stud.pid==IDs[i]])
  exit[i]<-MSM_data$exit[MSM_data$stud.pid==IDs[i] & MSM_data$entry==0]
  from[i]<-min(MSM_data$from[MSM_data$stud.pid==IDs[i]])
  to[i]<-MSM_data$to[MSM_data$stud.pid==IDs[i] & MSM_data$entry==0]
}
DataDFS<-data.frame(stud.pid=stud.pid, therapy=therapy, entry=entry, exit=exit, from=from, to=to)
DataDFS$to<-as.character(DataDFS$to)
DataDFS$to[DataDFS$to==2]<-1
DataDFS$id<-DataDFS$stud.pid

DataDFS$from<-(as.character(DataDFS$from))
DataDFS$entry<-as.numeric(as.character(DataDFS$entry))
DataDFS$exit<-as.numeric(as.character(DataDFS$exit))

tra<-matrix(FALSE, ncol=2, nrow=2)
tra[1,2]<-TRUE

NA_th<-mvna(DataDFS[DataDFS$therapy==1,], c("0","1"),tra,"cens")
NA_plac<-mvna(DataDFS[DataDFS$therapy==0,], c("0","1"),tra,"cens")

AJ_th<-etm(DataDFS[DataDFS$therapy==1,], c("0","1"),tra,"cens",s=0,t=3900)
AJ_plac<-etm(DataDFS[DataDFS$therapy==0,], c("0","1"),tra,"cens",s=0,t=3900)

#Figure 2 in Appendix
png(paste0(dirHome,"Fig2_App_HFSRev.png"), height = 2750, width = 3000, res = 400)
par(mfrow=c(1,1))
plot(AJ_plac, tr.choice=c("0 1"), conf.int=TRUE, col="black", legend = FALSE, ylab="Probability", lwd=3, lty=1)
lines(AJ_th, tr.choice=c("0 1"), conf.int=TRUE, lwd=3 , col= "grey42",  lty= 1)
legend("bottomright",  legend=c("Usual Care", "Treatment"),
       col=c("black", "grey42"), lty=c(1,1), cex = 1.2 , lwd=3)
dev.off()

#####################################################################################################################################
#Competing risk: first hospitalisation - death

IDs<-unique(MSM_data$stud.pid)
stud.pid<-rep("", length(IDs))
therapy<-rep("", length(IDs))
entry<-rep("", length(IDs))
exit<-rep("", length(IDs))
from<-rep("", length(IDs))
to<-rep("", length(IDs))

for( i in 1: length(IDs)){
  stud.pid[i]<-paste(IDs[i])
  therapy[i]<-unique(MSM_data$therapy[MSM_data$stud.pid==IDs[i]])
  entry[i]<-0
  exit[i]<-MSM_data$exit[MSM_data$stud.pid==IDs[i] & MSM_data$entry==0]
  from[i]<-0
  to[i]<-MSM_data$to[MSM_data$stud.pid==IDs[i] & MSM_data$entry==0]
}
DataCR<-data.frame(stud.pid=stud.pid, therapy=therapy, entry=entry, exit=exit, from=from, to=to)

DataCR$id<-DataCR$stud.pid

DataCR$to<-as.character(DataCR$to)
DataCR$from<-(as.character(DataCR$from))
DataCR$entry<-as.numeric(as.character(DataCR$entry))
DataCR$exit<-as.numeric(as.character(DataCR$exit))

tra<-matrix(FALSE, ncol=3, nrow=3)
tra[1,2:3]<-TRUE

NA_th<-mvna(DataCR[DataCR$therapy==1,], c("0","1", "2"),tra,"cens")
NA_plac<-mvna(DataCR[DataCR$therapy==0,], c("0","1", "2"),tra,"cens")

AJ_th<-etm(DataCR[DataCR$therapy==1,], c("0","1", "2"),tra,"cens",s=0,t=3900)
AJ_plac<-etm(DataCR[DataCR$therapy==0,], c("0","1", "2"),tra,"cens",s=0,t=3900)


#Figure 3 main document
png(paste0(dirHome,"Fig3_Main_CR.png"), height = 2750, width = 3000, res = 400)
par(mfrow=c(2,2))
plot(NA_plac, tr.choice=c("0 1"), conf.int=FALSE, col="black", legend = FALSE, ylim=c(0,2.2), xlab="time: hospital free survival", lwd=2, lty= 1, main="First hospitalization")
lines(NA_th, tr.choice=c("0 1"), conf.int=FALSE, lwd=2 , col= "grey38",  lty=1)
legend("bottomright",  legend=c("Usual Care", "Treatment"),
       col=c("black", "grey38"), lty=c(1,1), cex = 1.2 , lwd=2)

plot(NA_plac, tr.choice=c("0 2"), conf.int=FALSE, col="black", legend = FALSE, ylim=c(0,2.2),
     xlab="time: hospital free survival", lwd=2,  lty= 1, main="Death before hospitalization")
lines(NA_th, tr.choice=c("0 2"), conf.int=FALSE, lwd=2, col="grey38", lty= 1)
legend("topleft",  legend=c("Usual Care", "Treatment"),
       col=c("black", "grey38"), lty=c(1,1), cex = 1.2, lwd=2)

plot(AJ_plac, tr.choice=c("0 1"), conf.int=FALSE, col="black", legend = FALSE, ylim=c(0,1), ylab="Probability", xlab="time: hospital free survival", lwd=2, lty=1, main="First hospitalization")
lines(AJ_th, tr.choice=c("0 1"), conf.int=FALSE, lwd=2, col="grey38", lty=1)
legend("bottomright",  legend=c("Usual Care", "Treatment"),
       col=c("black", "grey38"), lty=c(1,1), cex = 1.2, lwd=2)

plot(AJ_plac, tr.choice=c("0 2"), conf.int=FALSE, col="black", legend = FALSE, ylim=c(0,1), ylab="Probability",xlab="time: hospital free survival", lwd=2, lty=1, main="Death before hospitalization")
lines(AJ_th, tr.choice=c("0 2"), conf.int=FALSE, lwd=2, col="grey38", lty=1)
legend("topleft",  legend=c("Usual Care", "Treatment"),
       col=c("black", "grey38"), lty=c(1,1), cex = 1.2, lwd=2)
dev.off()


#Figure 3 Appendix

png(paste0(dirHome,"Fig3_App_AppCR.png"), height = 2750, width = 3000, res = 400)
par(mfrow=c(2,2))
plot(NA_plac, tr.choice=c("0 1"), conf.int=TRUE, col="black", legend = FALSE, ylim=c(0,2.2), xlab="time: hospital free survival", lwd=2, lty= 1, main="First hospitalization")
lines(NA_th, tr.choice=c("0 1"), conf.int=TRUE, lwd=2 , col= "grey38",  lty= 1)
legend("bottomright",  legend=c("Usual Care", "Treatment"),
       col=c("black", "grey38"), lty=c(1,1), cex = 1.2 , lwd=2)

plot(NA_plac, tr.choice=c("0 2"), conf.int=TRUE, col="black", legend = FALSE, ylim=c(0,2.2),
     xlab="time: hospital free survival", lwd=2,  lty= 1, main="Death before hospitalization")
lines(NA_th, tr.choice=c("0 2"), conf.int=TRUE, lwd=2, col="grey38", lty= 1)
legend("topleft",  legend=c("Usual Care", "Treatment"),
       col=c("black", "grey38"), lty=c(1,1), cex = 1.2, lwd=2)

plot(AJ_plac, tr.choice=c("0 1"), conf.int=TRUE, col="black", legend = FALSE, ylim=c(0,1), ylab="Probability", xlab="time: hospital free survival", lwd=2, lty=1, main="First hospitalization")
lines(AJ_th, tr.choice=c("0 1"), conf.int=TRUE, lwd=2, col="grey38", lty=1)
legend("bottomright",  legend=c("Usual Care", "Treatment"),
       col=c("black", "grey38"), lty=c(1,1), cex = 1.2, lwd=2)

plot(AJ_plac, tr.choice=c("0 2"), conf.int=TRUE, col="black", legend = FALSE, ylim=c(0,1), ylab="Probability",xlab="time: hospital free survival", lwd=2, lty=1, main="Death before hospitalization")
lines(AJ_th, tr.choice=c("0 2"), conf.int=TRUE, lwd=2, col="grey38", lty=1)
legend("topleft",  legend=c("Usual Care", "Treatment"),
       col=c("black", "grey38"), lty=c(1,1), cex = 1.2, lwd=2)
dev.off()

#############################################################################################################################################################

#Illness-death model with recovery
#0: at risk
#1: in hospital
#2: dead
#Transitions: 0 - 1, 1 - 0, 1 - 2, 0 - 2


##transition matrix
tra<-matrix(FALSE, ncol=3, nrow=3)
tra[1,2:3]<-TRUE
tra[2,c(1,3)]<-TRUE

NA_th<-mvna(MSM_data[MSM_data$therapy==1,], c("0","1","2"),tra,"cens")
NA_plac<-mvna(MSM_data[MSM_data$therapy==0,], c("0","1","2"),tra,"cens")

#Figure 4 Main Document
png(paste0(dirHome,"Fig4_Main_Illdeath.png"), height = 2750, width = 3000, res = 400)
par(mfrow=c(2,2))
plot(NA_plac, tr.choice=c("0 1"), conf.int=FALSE, col="black", main="home -> hosp.", legend = FALSE, ylim = c(0,6),xlim = c(0,3000), lwd=2, lty=1, ylab="Nelson-Aalen estimator")
lines(NA_th, tr.choice=c("0 1"), conf.int=FALSE, lwd=2, col="grey38", lty=1)
legend("bottomright",  legend=c("Usual Care", "Treatment"),
       col=c("black", "grey38"), lty=c(1,1), cex = 1, lwd=2)

plot(NA_plac, tr.choice=c("0 2"), conf.int=FALSE, col="black", main="home -> death", legend = FALSE, ylim = c(0,6),xlim = c(0,3000), lwd=2, lty=1, ylab="Nelson-Aalen estimator")
lines(NA_th, tr.choice=c("0 2"), conf.int=FALSE, lwd=2, col="grey38", lty=1)
legend("topleft", legend=c("Usual Care", "Treatment"),
       col=c("black", "grey38"), cex=1, lty=c(1,1), lwd=2)

plot(NA_plac, tr.choice=c("1 2"), conf.int=FALSE, col="black", main="hosp. -> death", legend = FALSE,lwd=2, lty=1,xlim = c(0,3000), ylab="Nelson-Aalen estimator")
lines(NA_th, tr.choice=c("1 2"), conf.int=FALSE, lwd=2, col="grey38", lty=1)
legend("bottomright", legend=c("Usual Care", "Treatment"),
       col=c("black", "grey38"), cex=1, lty=c(1,1), lwd=2)

plot(NA_plac, tr.choice=c("1 0"), conf.int=FALSE, col="black", main="hosp. -> home", legend = FALSE, lwd=2, lty=1,xlim = c(0,3000), ylab="Nelson-Aalen estimator")
lines(NA_th, tr.choice=c("1 0"), conf.int=FALSE, lwd=2, col="grey38", lty=1)
legend("bottomright", legend=c("Usual Care", "Treatment"),
       col=c("black", "grey38"), cex=1, lty=c(1,1), lwd=2)
dev.off()


#Figure 4 Appendix
png(paste0(dirHome,"Fig4_App_AppIlldeath.png"), height = 2750, width = 3000, res = 400)
par(mfrow=c(2,2))
plot(NA_plac, tr.choice=c("0 1"), conf.int=TRUE, col="black", main="home -> hosp.", legend = FALSE, ylim = c(0,6), xlim = c(0,3000), lwd=2, lty=1, ylab="Nelson-Aalen estimator")
lines(NA_th, tr.choice=c("0 1"), conf.int=TRUE, lwd=2, col="grey38", lty=1)
legend("bottomright",  legend=c("Usual Care", "Treatment"),
       col=c("black", "grey38"), lty=c(1,1), cex = 1, lwd=2)

plot(NA_plac, tr.choice=c("0 2"), conf.int=TRUE, col="black", main="home -> death", legend = FALSE, ylim = c(0,6), xlim = c(0,3000), lwd=2, lty=1, ylab="Nelson-Aalen estimator")
lines(NA_th, tr.choice=c("0 2"), conf.int=TRUE, lwd=2, col="grey38", lty=1)
legend("topleft", legend=c("Usual Care", "Treatment"),
       col=c("black", "grey38"), cex=1, lty=c(1,1), lwd=2)

plot(NA_plac, tr.choice=c("1 2"), conf.int=TRUE, col="black", main="hosp. -> death", legend = FALSE,lwd=2, lty=1,xlim = c(0,3000),  ylab="Nelson-Aalen estimator")
lines(NA_th, tr.choice=c("1 2"), conf.int=TRUE, lwd=2, col="grey38", lty=1)
legend("bottomright", legend=c("Usual Care", "Treatment"),
       col=c("black", "grey38"), cex=1, lty=c(1,1), lwd=2)

plot(NA_plac, tr.choice=c("1 0"), conf.int=TRUE, col="black", main="hosp. -> home", legend = FALSE, lwd=2, lty=1, xlim = c(0,3000), ylab="Nelson-Aalen estimator")
lines(NA_th, tr.choice=c("1 0"), conf.int=TRUE, lwd=2, col="grey38", lty=1)
legend("bottomright", legend=c("Usual Care", "Treatment"),
       col=c("black", "grey38"), cex=1, lty=c(1,1), lwd=2)
dev.off()

 
#Aalen Johansen Estimator for MSM
#0: at risk
#1: in hospital
#2: dead
#Transitions: 0 - 1, 1 - 0, 1 - 2, 0- 2\\

AJ_th<-etm(MSM_data[MSM_data$therapy==1,], c("0","1","2"),tra,"cens",s=0,t=3900)
AJ_plac<-etm(MSM_data[MSM_data$therapy==0,], c("0","1","2"),tra,"cens",s=0,t=3900)


  
####Smooth state occupation probability in state 1
State1data_plac<-data.frame(time=AJ_plac$time, prob=trprob(AJ_plac, "0 1", AJ_plac$time))
loesState1_plac<-loess(prob  ~ time, data=State1data_plac, span=0.25)
smoothedState1_plac<-predict(loesState1_plac)

State1data_th<-data.frame(time=AJ_th$time, prob=trprob(AJ_th, "0 1", AJ_th$time))
loesState1_th<-loess(prob  ~ time, data=State1data_th, span=0.25)
smoothedState1_th<-predict(loesState1_th)

#Figure 5 Main document
png(paste0(dirHome,"Fig5_Main_State.png"), height = 2750, width = 3000, res = 400)
par(mfrow=c(2,2))

plot(AJ_plac, tr.choice=c("0 1"), conf.int=FALSE, col="black", main="In hospital", legend = FALSE,  ylim=c(0,0.1), xlim= c(0,3000),ylab="Probability", lwd=2, lty=1)
lines(AJ_th, tr.choice=c("0 1"), conf.int=FALSE, lwd=2, col="grey38", lty=1)
legend("topright",  legend=c("Usual Care", "Treatment"),
       col=c("black", "grey38"), lty=c(1,1), cex = 1, lwd=2)

plot(AJ_plac, tr.choice=c("0 1"), conf.int=FALSE, col="white", main="In hospital, smoothed", legend = FALSE,  ylim=c(0,0.1), xlim= c(0,3000),ylab="Probability", lwd=2, lty=1)
lines(smoothedState1_plac, x=AJ_plac$time, col="black", lwd=2)
lines(smoothedState1_th, x=AJ_th$time, col="grey38", lwd=2)
legend("topright",  legend=c("Usual Care", "Treatment"),
       col=c("black", "grey38"), lty=c(1,1), cex = 1, lwd=2)

plot(AJ_plac, tr.choice=c("0 2"), conf.int=FALSE, col="black", main="Dead", legend = FALSE, ylab="Probability", xlim= c(0,3000), lwd=2, lty=1)
lines(AJ_th, tr.choice=c("0 2"), conf.int=FALSE, lwd=2, col="grey38", lty=1)
legend("topleft",  legend=c("Usual Care", "Treatment"),
       col=c("black", "grey38"), lty=c(1,1), cex = 1, lwd=2)

plot(AJ_plac, tr.choice=c("0 0"), conf.int=FALSE, col="black", main="At home", legend = FALSE, ylab="Probability",xlim= c(0,3000), lwd=2, lty=1)
lines(AJ_th, tr.choice=c("0 0"), conf.int=FALSE, lwd=2, col="grey38", lty=1)
legend("topright",  legend=c("Usual Care", "Treatment"),
       col=c("black", "grey38"), lty=c(1,1), cex = 1, lwd=2)
dev.off()

#Figure 5 Appendix
png(paste0(dirHome,"Fig5_App_AppState.png"), height = 2750, width = 3000, res = 400)
par(mfrow=c(2,2))

plot(AJ_plac, tr.choice=c("0 1"), conf.int=TRUE, col="black", main="In hospital", legend = FALSE,  ylim=c(0,0.1), xlim= c(0,3000),ylab="Probability", lwd=2, lty=1)
lines(AJ_th, tr.choice=c("0 1"), conf.int=TRUE, lwd=2, col="grey38", lty=1)
legend("topright",  legend=c("Usual Care", "Treatment"),
       col=c("black", "grey38"), lty=c(1,1), cex = 1, lwd=2)

plot(AJ_plac, tr.choice=c("0 2"), conf.int=TRUE, col="black", main="Dead", legend = FALSE, ylab="Probability", xlim= c(0,3000), lwd=2, lty=1)
lines(AJ_th, tr.choice=c("0 2"), conf.int=TRUE, lwd=2, col="grey38", lty=1)
legend("topleft",  legend=c("Usual Care", "Treatment"),
       col=c("black", "grey38"), lty=c(1,1), cex = 1, lwd=2)

plot(AJ_plac, tr.choice=c("0 0"), conf.int=TRUE, col="black", main="At home", legend = FALSE, ylab="Probability",xlim= c(0,3000), lwd=2, lty=1)
lines(AJ_th, tr.choice=c("0 0"), conf.int=TRUE, lwd=2, col="grey38", lty=1)
legend("topright",  legend=c("Usual Care", "Treatment"),
       col=c("black", "grey38"), lty=c(1,1), cex = 1, lwd=2)
dev.off()

###################################################################################################################################
#Standard Cox model
#Results are in Table 1, main document

#Overall survival
Cox_OS<-coxph(Surv(entry,exit,to==1)~therapy, DataOS )
Tab1CoxOs<-summary(Cox_OS)
Tab1CoxOsEst<-round(Tab1CoxOs$coefficients[,2], 3)
Tab1CoxOsp<-round(Tab1CoxOs$coefficients[,5], 3)
Tab1CoxOsCIl<-round(Tab1CoxOs$conf.int[ ,3],2)
Tab1CoxOsCIu<-round(Tab1CoxOs$conf.int[ ,4],2)

#Competing risks
Cox_hosp<-coxph(Surv(entry,exit,to==1)~therapy, DataCR )
Tab1CoxHosp<-summary(Cox_hosp)
Tab1CoxHospEst<-round(Tab1CoxHosp$coefficients[,2],3)
Tab1CoxHospp<-round(Tab1CoxHosp$coefficients[,5],3)
Tab1CoxHospCIl<-round(Tab1CoxHosp$conf.int[ ,3],2)
Tab1CoxHospCIu<-round(Tab1CoxHosp$conf.int[ ,4],2)

Cox_Death<-coxph(Surv(entry,exit,to==2)~therapy, DataCR )
Tab1CoxDeath<-summary(Cox_Death)
Tab1CoxDeathEst<-round(Tab1CoxDeath$coefficients[,2],3)
Tab1CoxDeathp<-round(Tab1CoxDeath$coefficients[,5],3)
Tab1CoxDeathCIl<-round(Tab1CoxDeath$conf.int[ ,3],2)
Tab1CoxDeathCIu<-round(Tab1CoxDeath$conf.int[ ,4],2)


#Hospital free survival
MSM_CoxComb<-DataCR
MSM_CoxComb$to<-ifelse(MSM_CoxComb$to %in% c(1,2), 1,0)
Cox_Comb<-coxph(Surv(entry,exit,to==1)~therapy, MSM_CoxComb )
Tab1CoxComb<-summary(Cox_Comb)
Tab1CoxCombEst<-round(Tab1CoxComb$coefficients[,2],3)
Tab1CoxCombp<-round(Tab1CoxComb$coefficients[,5],3)
Tab1CoxCombCIl<-round(Tab1CoxComb$conf.int[ ,3],2)
Tab1CoxCombCIu<-round(Tab1CoxComb$conf.int[ ,4],2)

#Andersen-Gill Model 
##with number of previous hospitalizations as covariate
##create covariate for number of previous hosp.
ID<-unique(MSM_data$id)
MSM_data$prev_hosp<-rep(0, dim(MSM_data)[1])
MSM_data$help<-ifelse(MSM_data$to==1,MSM_data$to, 0)

MSM_data<- MSM_data%>%
  group_by(id) %>%
  arrange(id) %>%
  mutate(Value = cumsum(help))

##left-continuous
MSM_data$prev_hosp<-ifelse(MSM_data$to==1, MSM_data$Value-1,MSM_data$Value)

#for the hospitalization intensity 
## exclude times when individual is not at risk (because he is in state 1)
MSM_data2<-MSM_data[MSM_data$to!=0,]
MSM_data2<-MSM_data2[!(MSM_data2$from==1& MSM_data2$to==2), ]
AG_hops<-coxph(Surv(entry,exit,to==1)~therapy+cluster(id), MSM_data2 )
Tab1AG<-summary(AG_hops)
Tab1AGEst<-round(Tab1AG$coefficients[,2],3)
Tab1AGp<-round(Tab1AG$coefficients[,6],3)
Tab1AGCIl<-round(Tab1AG$conf.int[ ,3],2)
Tab1AGCIu<-round(Tab1AG$conf.int[ ,4],2)


#Andersen Gill Model with number of previous hospitalizations
MSM_data4<-MSM_data[MSM_data$to!=0,]
MSM_data4<-MSM_data4[!(MSM_data4$from==1& MSM_data4$to==2), ]
AG_hops_prev<-coxph(Surv(entry,exit,to==1)~therapy+prev_hosp+cluster(id), MSM_data4)
Tab1AGHosp<-summary(AG_hops_prev)
Tab1AGHospEsttrt<-round(Tab1AGHosp$coefficients[1,2],3)
Tab1AGHospEstHosp<-round(Tab1AGHosp$coefficients[2,2],3)
Tab1AGHospptrt<-round(Tab1AGHosp$coefficients[1,6],3)
Tab1AGHosppHosp<-round(Tab1AGHosp$coefficients[2,6],3)
Tab1AGHospCIltrt<-round(Tab1AGHosp$conf.int[1,3],2)
Tab1AGHospCIlHosp<-round(Tab1AGHosp$conf.int[2,3],2)
Tab1AGHospCIutrt<-round(Tab1AGHosp$conf.int[1,4],2)
Tab1AGHospCIuHosp<-round(Tab1AGHosp$conf.int[2,4],2)


#Prentice Williams Peterson Model (with stratification of previous events)

#PWP
PWP_hops_prev<-coxph(Surv(entry,exit,to==1)~therapy+cluster(id)+ strata(prev_hosp), MSM_data4)
Tab1PWP<-summary(PWP_hops_prev)
Tab1PWPEst<-round(Tab1PWP$coefficients[,2],3)
Tab1PWPp<-round(Tab1PWP$coefficients[,6],3)
Tab1PWPCIl<-round(Tab1PWP$conf.int[ ,3],2)
Tab1PWPCIu<-round(Tab1PWP$conf.int[ ,4],2)

#PWP with entry time as a covariable
PWP_hops_prev<-coxph(Surv(entry,exit,to==1)~therapy + entry + cluster(id)+ strata(prev_hosp), MSM_data4)
Tab1PWPHosp<-summary(PWP_hops_prev)
Tab1PWPHospEsttrt<-round(Tab1PWPHosp$coefficients[1,2],3)
Tab1PWPHospEstHosp<-round(Tab1PWPHosp$coefficients[2,2],3)
Tab1PWPHospptrt<-round(Tab1PWPHosp$coefficients[1,6],3)
Tab1PWPHosppHosp<-round(Tab1PWPHosp$coefficients[2,6],3)
Tab1PWPHospCIltrt<-round(Tab1PWPHosp$conf.int[1,3],2)
Tab1PWPHospCIlHosp<-round(Tab1PWPHosp$conf.int[2,3],4)
Tab1PWPHospCIutrt<-round(Tab1PWPHosp$conf.int[1,4],2)
Tab1PWPHospCIuHosp<-round(Tab1PWPHosp$conf.int[2,4],4)

#Gosh und Lin Model

#the model assumes no gap times, therefore we musst adapt the dataset to no gap times
MSM_data5<-MSM_data[MSM_data$to!=0,]
id<-unique(MSM_data5$id)
for (i in 1:length(id)){
  dattest<-MSM_data5[MSM_data5$id==id[i], ]
  for (j in 1:dim(dattest)[1]){
    if(dattest$entry[j]!=0){dattest$entry[j]<-dattest$exit[j-1]}
  }
  MSM_data5[MSM_data5$id==id[i], ]<-dattest
}


MSM_data5$event<-ifelse(MSM_data5$to==1,1,0)
MSM_data5$status<-ifelse(MSM_data5$to==2,1,0)
MSM_data5$t.start<-MSM_data5$entry
MSM_data5$t.stop<-MSM_data5$exit

fm <- with(MSM_data5, Recur(t.start %2% t.stop, id, event, status)~ therapy)

## Fit the Cox rate model
GLmodel<-reReg(fm, data = MSM_data5, model = "cox.GL", B = 200)
Tab1GL<-summary(GLmodel)
Tab1GLEst<-round(exp(Tab1GL$coefficients.rec[1,1]),3)
Tab1GLp<-round(Tab1GL$coefficients.rec[1,4],3)
Tab1GLCIl<-round(exp(Tab1GL$coefficients.rec[1,1]-(1.96*Tab1GL$coefficients.rec[1,2])),2)
Tab1GLCIu<-round(exp(Tab1GL$coefficients.rec[1,1]+(1.96*Tab1GL$coefficients.rec[1,2])),2)

####results for table 1
line1<-c("first line", Tab1CoxOsEst, Tab1CoxOsp, Tab1CoxOsCIl, Tab1CoxOsCIu, "", "", "", "", "", "", "", "")
line2<-c("second line", Tab1CoxCombEst, Tab1CoxCombp, Tab1CoxCombCIl, Tab1CoxCombCIu, 
         Tab1CoxHospEst, Tab1CoxHospp, Tab1CoxHospCIl, Tab1CoxHospCIu, Tab1CoxDeathEst, Tab1CoxDeathp, Tab1CoxDeathCIl, Tab1CoxDeathCIu)
line3<-c("third line", "","", "", "", Tab1AGEst, Tab1AGp, Tab1AGCIl, Tab1AGCIu, "", "","", "")
line4<-c("fourth line", "","", "", "", Tab1AGHospEsttrt, Tab1AGHospptrt, Tab1AGHospCIltrt, Tab1AGHospCIutrt, "", "","", "")
line5<-c("fifth line", "","", "", "", Tab1AGHospEstHosp, Tab1AGHosppHosp, Tab1AGHospCIlHosp, Tab1AGHospCIuHosp, "", "","", "")
line6<-c("sixth line", "","", "", "", Tab1GLEst, Tab1GLp, Tab1GLCIl, Tab1GLCIu, "", "","", "")
line7<-c("seventh line", "","", "", "", Tab1PWPEst, Tab1PWPp, Tab1PWPCIl, Tab1PWPCIu, "", "","", "")
line8<-c("eighth line", "","", "", "", Tab1PWPHospEsttrt, Tab1PWPHospptrt, Tab1PWPHospCIltrt, Tab1PWPHospCIutrt, "", "","", "")
line9<-c("ninth line", "","", "", "", Tab1PWPHospEstHosp, Tab1PWPHosppHosp, Tab1PWPHospCIlHosp, Tab1PWPHospCIuHosp, "", "","", "")
header<-c("line", "HR", "p", "CIlower", "CIupper", "HR", "p", "CIlower", "CIupper","HR", "p", "CIlower", "CIupper")
Tab1<-rbind(header,line1, line2, line3, line4, line5, line6, line7, line8, line9)
write.csv(Tab1,paste0(dirHome,"Table1.csv"))

##################################################################################################################################

##mean number of recurrent events - hospitalizations 

#function for the expected number of recurrent events
#alternatively you can use the function in the package mets see below
exp_events<-function(MSM_data,tp){
  
  ##transition matrix
  tra<-matrix(FALSE, ncol=3, nrow=3)
  tra[1,2:3]<-TRUE
  tra[2,c(1,3)]<-TRUE
  
  last_exit<-max(MSM_data$exit)
  
  cens_code<-"cens"
  
  start<-0
  stop<-last_exit
  
  AJ_all<-etm(MSM_data,  c(0,1,2), tra, cens_code, start, stop, covariance= FALSE)
  
  
  expected_mean_t<-sapply(tp, function(t){
    ##mean by time-point:
    event_times<-AJ_all[["time"]][AJ_all[["time"]]<=t]
    
    last_time<- event_times[length(event_times)]
    
    
    expected_mean<-sum(sapply(seq_along(event_times), function(j){
      ##Aj0*alpha01
      if(j != length(event_times)){
        AJ<-etm( MSM_data,c(0,1,2) , tra, cens_code,event_times[j], last_time, covariance= FALSE)
        if(is.null(AJ[["time"]])){
          return(0)
        }
        else{
          summand<-AJ[["est"]] [1,2,as.character(event_times[j+1])]*(AJ_all[["est"]] [1,1,as.character(event_times[j])])
          #+AJ_all[["est"]] [1,I+i+1,as.character(event_times[j])
          return(summand)
          
        }}
      else{
        return(0)
      }
    }
    
    
    
    ))
    
    
    return(expected_mean)
  })
  return(expected_mean_t)
}


##average follow-up time
follow_up<-mean(as.numeric(aggregate(exit ~ id, data = MSM_data[,c(4,7)],max)$exit))

## calculate the mean number for hospitalizations for specific timepoints
tp<-seq(from=100, to=3900, by=100)

#takes a long time
mean_thearpy<-exp_events(MSM_data[MSM_data$therapy==1,], tp)
mean_placebo<-exp_events(MSM_data[MSM_data$therapy==0,], tp)

mean_number_of_recurrent<-cbind(mean_thearpy,mean_placebo)
mean_number_of_recurrent<- data.frame(mean_number_of_recurrent)
saveRDS(mean_number_of_recurrent, file=paste0(dirHome,"mean_hospDummy.Rda"))


mean_hosp <- readRDS(file=paste0(dirHome,"mean_hospDummy.Rda"))
mean_thearpy<-mean_hosp[,1]
mean_placebo<-mean_hosp[,2]

###################################################
###Bootstrap CI 
library(data.table)
mean_efron <- function(data,n,tp, seednr){
  data <- as.data.table(data)
  setkey(data,"id")
  set.seed(seednr)
  index <- sample(unique(data[["id"]]), n, replace=TRUE)
  data_boot <- data[J(index), allow.cartesian = TRUE]
  mean_hosp <- exp_events(data_boot, tp)
  return(mean_hosp)
}

#call of the Bootstrap-Version:
#number Bootstraps
B<-1000
#calculation done with the HPC-BW Cluster for 1000 iterations because it takes long long time
#here is the code for 5 iterations:
seednr<- 58964: (58964+5)
count<-0
meanBTherapydataDummy5<-replicate(5, {count<<- count+1; mean_efron(MSM_data[MSM_data$therapy==1,],dim(MSM_data[MSM_data$therapy==1,])[1], tp, seednr[count])}, simplify=FALSE)
count<-0
meanBControldataDummy5<-replicate(5, {count<<- count+1; mean_efron(MSM_data[MSM_data$therapy==0,],dim(MSM_data[MSM_data$therapy==0,])[1], tp, seednr[count])}, simplify=FALSE)
saveRDS(meanBTherapydataDummy5, file=paste0(dirHome,"meanBTherapydataDummy5.Rds"))
saveRDS(meanBControldataDummy5, file=paste0(dirHome,"meanBControldataDummy5.Rds"))


#load the results of the bootstrap from the Results_study file (1000 bootstrap repetitions)
meanBTherapydata<- get(load(file=paste0(dirHome,"meanBTherapydataDummy.RData")))
meanBControldata<- get(load(file=paste0(dirHome,"meanBControldataDummy.RData")))

#function for the quantiles for the Bootstrap-CI
quantile_efron <- function(list,B){
  matrix_prob <- matrix(unlist(list), ncol=B) 
  q_boot_efron <- apply(matrix_prob ,1, quantile, probs=c(0.025,0.975), na.rm=TRUE)
  return(q_boot_efron)
}

quantileTherapy<-quantile_efron(meanBTherapydata, B)
quantileControl<-quantile_efron(meanBControldata, B)

CI_efron <- function(quantiles, est, times){
  conf_lower <- 0
  conf_upper <- 0
  CI <- matrix(nrow=length(times), ncol=2)
  #compute confidence intervals
  for(i in 1:length(times)){
    conf_lower <- 2*est[i] - quantiles[2,i]
    conf_upper <- 2*est[i] - quantiles[1,i]
    CI[i,]<- c(conf_lower, conf_upper)
  }
  rownames(CI) <- times
  colnames(CI) <- c("lower","upper")
  return(CI)
}

CIntTherapy<-CI_efron(quantileTherapy, mean_thearpy , tp)
CIntControl<-CI_efron(quantileControl, mean_placebo , tp)
###########################################################

#or you can use the package mets and timereg to calculate the expected number of hospitalizations:

MSM_dataMean<-MSM_data
#indicator Variable for event 1 and indicator variable for event 2
MSM_dataMean$to1<-ifelse(MSM_dataMean$to==1, 1, 0)
MSM_dataMean$to2<-ifelse(MSM_dataMean$to==2, 1, 0)

#zwei Modelle berechnen
xr_male<-phreg(Surv(entry, exit, to1)~cluster(stud.pid), data=subset(MSM_dataMean,therapy ==1))
dr_male<-phreg(Surv(entry, exit, to2)~cluster(stud.pid), data=subset(MSM_dataMean,therapy ==1))
xr_female<-phreg(Surv(entry, exit, to1)~cluster(stud.pid), data=subset(MSM_dataMean,therapy ==0))
dr_female<-phreg(Surv(entry, exit, to2)~cluster(stud.pid), data=subset(MSM_dataMean,therapy ==0))


#marginal mean
outMale<-recurrentMarginal(xr_male,dr_male)
outFemale<-recurrentMarginal(xr_female,dr_female)
  
#Figure 6, main document
png(paste0(dirHome,"Fig6_Main_Mean.png"), height = 2750, width = 3000, res = 400)
par(mfrow=c(1,1))
plot(tp, mean_placebo,type="l", col="black",  ylab="Expected number of hospitalisations", xlab="time", lwd=2, xlim=c(0,2500))
lines(tp, CIntControl[,1], col="black", lty=3, lwd=2)
lines(tp, CIntControl[,2], col="black", lty=3, lwd=2)
lines(tp, mean_thearpy,  lwd=2, lty=1, col="grey38")
lines(tp, CIntTherapy[,1], col="grey38", lty=3, lwd=2)
lines(tp, CIntTherapy[,2], col="grey38", lty=3, lwd=2)
legend("bottomright",  legend=c("Usual Care", "Treatment"),
       col=c("black", "grey38"), lty=c(1,1), cex = 1.2, lwd=2)
dev.off()


#Average length of stay in state 1 
 
#function for the average length of stay in state 1
  avg_len_stay<-function(MSM_data,tp){
    
    ##transition matrix
    tra<-matrix(FALSE, ncol=3, nrow=3)
    tra[1,2:3]<-TRUE
    tra[2,c(1,3)]<-TRUE
    
    last_exit<-max(MSM_data$exit)
    
    cens_code<-"cens"
    
    start<-0
    stop<-last_exit
    
    AJ_all<-etm(MSM_data,  c(0,1,2), tra, cens_code, start, stop, covariance= FALSE)
    
    
    length_stay_t<-sapply(tp, function(t){
      ##mean by time-point:
      event_times<-AJ_all[["time"]][AJ_all[["time"]]<=t]
      
      last_time<- event_times[length(event_times)]
      
      length_stay<-sum(sapply(seq_along(event_times), function(j){
        ##
        if(j!=1){
          summand<-AJ_all[["est"]] [1,2,as.character(event_times[j])]*(event_times[j]-event_times[j-1])
          
        }
        else{
          summand<-AJ_all[["est"]] [1,2,as.character(event_times[j])]*event_times[j]
        }
        return(summand)
        
      }
      ))
      return(length_stay)
    }
    )
    return(length_stay_t)
  }

tp2<-seq(from=100, to=3900, by=100)

length_thearpy<-avg_len_stay(MSM_data[MSM_data$therapy==1,], tp2)
length_placebo<-avg_len_stay(MSM_data[MSM_data$therapy==0,], tp2)
  

###Bootstrap CI 

Av_efron <- function(data,n,tp, seednr){
  data <- as.data.table(data)
  setkey(data,"id")
  set.seed(seednr)
  index <- sample(unique(data[["id"]]), n, replace=TRUE)
  data_boot <- data[J(index), allow.cartesian = TRUE]
  av_hosp <- avg_len_stay(data_boot, tp)
  return(av_hosp)
}

# B bootstrap
B<-1000
seednr<- 58964: (58964+1000)
count<-0
avBTherapydata<-replicate(B, {count<<- count+1; Av_efron(MSM_data[MSM_data$therapy==1,],dim(MSM_data[MSM_data$therapy==1,])[1], tp2, seednr[count])}, simplify=FALSE)
count<-0
avBControldata<-replicate(B, {count<<- count+1; Av_efron(MSM_data[MSM_data$therapy==0,],dim(MSM_data[MSM_data$therapy==0,])[1], tp2, seednr[count])}, simplify=FALSE)


quantile_efron <- function(list,B){
  matrix_prob <- matrix(unlist(list), ncol=B) 
  q_boot_efron <- apply(matrix_prob ,1, quantile, probs=c(0.025,0.975), na.rm=TRUE)
  return(q_boot_efron)
}

quantileTherapyAv<-quantile_efron(avBTherapydata, B)
quantileControlAv<-quantile_efron(avBControldata, B)

CI_efron <- function(quantiles, est, times){
  conf_lower <- 0
  conf_upper <- 0
  CI <- matrix(nrow=length(times), ncol=2)
  #compute confidence intervals
  for(i in 1:length(times)){
    conf_lower <- 2*est[i] - quantiles[2,i]
    conf_upper <- 2*est[i] - quantiles[1,i]
    CI[i,]<- c(conf_lower, conf_upper)
  }
  rownames(CI) <- times
  colnames(CI) <- c("lower","upper")
  return(CI)
}

#CI
CIntTherapyAv<-CI_efron(quantileTherapyAv, length_thearpy , tp2)
CIntControlAv<-CI_efron(quantileControlAv, length_placebo , tp2)
 
#figure 7, main document
png(paste0(dirHome,"Fig7_Main_Average.png"), height = 2750, width = 3000, res = 400)
par(mfrow=c(1,1))
plot(tp2,length_placebo,type="l", col="black", ylab="Average length of stay", xlab="time", lwd=2, xlim=c(0,2500))
lines(tp2, CIntControlAv[,1], col="black", lty=3, lwd=2)
lines(tp2, CIntControlAv[,2], col="black", lty=3, lwd=2)
lines(tp2,length_thearpy, lwd=2, lty=1, col="grey38")
lines(tp2, CIntTherapyAv[,1], col="grey38", lty=3, lwd=2)
lines(tp2, CIntTherapyAv[,2], col="grey38", lty=3, lwd=2)
legend("bottomright",  legend=c("Usual Care", "Treatment"),
       col=c("black", "grey38"), lty=c(1,1), cex = 1.2, lwd=2)
dev.off()


# new figure diff length of stay 
quantile_efronDIFF <- function(list1, list2, B){
    matrix_prob1 <- matrix(unlist(list1), ncol=B) 
    matrix_prob2 <- matrix(unlist(list2), ncol=B)
    matrix_prob<- matrix_prob2-matrix_prob1
    q_boot_efron <- apply(matrix_prob ,1, quantile, probs=c(0.025,0.975), na.rm=TRUE)
    return(q_boot_efron)
  }

quantileDiff<-quantile_efronDIFF(avBTherapydata, avBControldata, B)

CI_efron <- function(quantiles, est, times){
  conf_lower <- 0
  conf_upper <- 0
  CI <- matrix(nrow=length(times), ncol=2)
  #compute confidence intervals
  for(i in 1:length(times)){
    conf_lower <- 2*est[i] - quantiles[2,i]
    conf_upper <- 2*est[i] - quantiles[1,i]
    CI[i,]<- c(conf_lower, conf_upper)
  }
  rownames(CI) <- times
  colnames(CI) <- c("lower","upper")
  return(CI)
}

Diff<- length_placebo-length_thearpy 


CIntDiff<-CI_efron(quantileDiff,  Diff , tp2)

#Figure 8, main document
png(paste0(dirHome,"Fig8_Main_AverageDIFF.png"), height = 2750, width = 3000, res = 400)
par(mfrow=c(1,1))
plot(tp2,Diff,type="l", col="black", ylab="Difference of the Average length of stay (UC-Trt)", xlab="time", lwd=2, xlim=c(0,2500), ylim=c(-2,8))
lines(tp2, CIntDiff[,1], col="black", lty=3, lwd=2)
lines(tp2, CIntDiff[,2], col="black", lty=3, lwd=2)
dev.off()


# estimator mean events / survival time
  #Function:
  avg_len_stay2<-function(MSM_data,tp){
    
    ##transition matrix
    tra<-matrix(FALSE, ncol=3, nrow=3)
    tra[1,2:3]<-TRUE
    tra[2,c(1,3)]<-TRUE
    
    last_exit<-max(MSM_data$exit)
    
    cens_code<-"cens"
    
    start<-0
    stop<-last_exit
    
    AJ_all<-etm(MSM_data,  c(0,1,2), tra, cens_code, start, stop, covariance= FALSE)
    
    
    length_stay_t<-sapply(tp, function(t){
      ##mean by time-point:
      event_times<-AJ_all[["time"]][AJ_all[["time"]]<=t]
      
      last_time<- event_times[length(event_times)]
      
      length_stay<-sum(sapply(seq_along(event_times), function(j){
        ##
        if(j!=1){
          summand<-AJ_all[["est"]] [1,3,as.character(event_times[j])]*(event_times[j]-event_times[j-1])
          
        }
        else{
          summand<-AJ_all[["est"]] [1,3,as.character(event_times[j])]*event_times[j]
        }
        return(summand)
        
      }
      ))
      return(length_stay)
    }
    )
    return(length_stay_t)
  }


#For the three timepoints 
tp23900<-500
tp21000<-1500
tp22000<-2000

Average123<-avg_len_stay2(MSM_data[MSM_data$therapy==1,], tp23900)
Average023<-avg_len_stay2(MSM_data[MSM_data$therapy==0,], tp23900)

Average121<-avg_len_stay2(MSM_data[MSM_data$therapy==1,], tp21000)
Average021<-avg_len_stay2(MSM_data[MSM_data$therapy==0,], tp21000)

Average122<-avg_len_stay2(MSM_data[MSM_data$therapy==1,], tp22000)
Average022<-avg_len_stay2(MSM_data[MSM_data$therapy==0,], tp22000)


mean_event13900<-mean_thearpy[which(tp==500)]
mean_event03900<-mean_placebo[which(tp==500)]

mean_event11000<-mean_thearpy[which(tp==1500)]
mean_event01000<-mean_placebo[which(tp==1500)]

mean_event12000<-mean_thearpy[which(tp==2000)]
mean_event02000<-mean_placebo[which(tp==2000)]

# RR= (mean_event1/ Average12) / (mean_event0/ Average02)

RR3900<- (mean_event13900/ Average123) / (mean_event03900/ Average023)
RR1000<- (mean_event11000/ Average121) / (mean_event01000/ Average021)
RR2000<- (mean_event12000/ Average122) / (mean_event02000/ Average022)

#print("estimator mean events / survival time")
#print("t=500")
#print(RR3900)
#print("t=1500")
#print(RR1000)
#print("t=2000")
#print(RR2000)
#################################################################################################################################

#Extension of the multi-state model

#States: At risk (i.e. alive and under study, not in hospital): R1, R2, ...  
#Not at risk (i.e. in hospital): H1, H2, ..
#Dead: D
#Possible transitions: R1 - H1,  R2 - H2...  
#N1 - R2, N2 - R3... 
#N1 - D,  R1 - D ... 


###MSM data that distinguish transition according to number of hospitalizations
##number of previous hospitalization is used to create that data set
MSM_data_all<-MSM_data

MSM_data_all$to<-ifelse(MSM_data_all$to==2,
                        ifelse(MSM_data_all$from==0, paste("death_f_", MSM_data_all$prev_hosp, sep="") ,paste("death_", MSM_data_all$prev_hosp, sep="")),
                        ifelse(MSM_data_all$to==1,   paste("hosp_", MSM_data_all$prev_hosp+1, sep=""),
                               ifelse(MSM_data_all$to==0,paste("free_", MSM_data_all$prev_hosp, sep=""), MSM_data_all$to)
                        )
)

MSM_data_all$from<-ifelse(MSM_data_all$from==0,  paste("free_", MSM_data_all$prev_hosp, sep=""),paste("hosp_", MSM_data_all$prev_hosp, sep="")
)


###transition matrix

#maximum number of recurrent events

I<-max(as.numeric(MSM_data_all$prev_hosp))+1

##transition matrix, based on order of event_types
##possible transition free_i -> death_f_i or hosp_i+1,
#hosp_i<-free_i or death_i
tra<-matrix(FALSE, ncol=2*(2*I+1), nrow=2*(2*I+1))

for(i in 1:I){
  tra[i,I+i+1]<-TRUE
  tra[i,(2*I+1)+i]<-TRUE
  
  
  tra[I+i,i]<-TRUE
  tra[I+i,(2*I+1)+I+i]<-TRUE
  
  if(i==I){
    tra[I+i+1,(2*I+1)+I+i+1]<-TRUE
  }
}
cens_code<-"cens"
###specify all possible events
##max hosp = 27 -> 110 events!!
all_deaths<-paste("death_", 1:I, sep="")
all_deaths_f<-paste("death_f_", 0:I, sep="")
all_hosp<-paste("hosp_", 1:I, sep="")
all_free<-paste("free_",0:I,sep="")


event_types<-c(all_hosp, all_free, all_deaths, all_deaths_f)


#Nelson-Aalen estimator
  
NA_th_all<-mvna(MSM_data_all[MSM_data_all$therapy==1,], event_types,tra,"cens")
NA_plac_all<-mvna(MSM_data_all[MSM_data_all$therapy==0,],event_types ,tra,"cens") 


# Figure 6, Appendix
png(paste0(dirHome,"Fig6_App_MSMNelAalHOSPApp.png"), height = 2750, width = 3000, res = 400)
par(mfrow=c(3,3))
plot(NA_plac_all, tr.choice=c("free_0 hosp_1"), conf.int=TRUE, col="black",  main="Transition  R1 H1", legend = FALSE,ylim=c(0,15), xlim=c(0,3000),lwd=2, lty=1, ylab="Nelson-Aalen estimator")
lines(NA_th_all, tr.choice=c("free_0 hosp_1"), conf.int=TRUE, col="grey38", lwd=2, lty=1)
legend("topleft", legend=c("Usual Care", "Treatment"),
       col=c("black", "grey38"), cex=0.5, lty=c(1,1))

plot(NA_plac_all, tr.choice=c("free_1 hosp_2"), conf.int=TRUE, ylim=c(0,15),xlim=c(0,3000), col="black", main="Transition R2 H2", legend = FALSE, lwd=2, lty=1, ylab="Nelson-Aalen estimator")
lines(NA_th_all, tr.choice=c("free_1 hosp_2"), conf.int=TRUE, col="grey38", lwd=2, lty=1)
legend("topleft", legend=c("Usual Care", "Treatment"),
       col=c("black", "grey38"), cex=0.5, lty=c(1,1))

plot(NA_plac_all, tr.choice=c("free_2 hosp_3"), conf.int=TRUE, ylim=c(0,15),xlim=c(0,3000), col="black", main="Transition R3 H3", legend = FALSE, lwd=2, lty=1, ylab="Nelson-Aalen estimator")
lines(NA_th_all, tr.choice=c("free_2 hosp_3"), conf.int=TRUE, col="grey38", lwd=2, lty=1)
legend("topleft", legend=c("Usual Care", "Treatment"),
       col=c("black", "grey38"), cex=0.5, lty=c(1,1))

plot(NA_plac_all, tr.choice=c("free_3 hosp_4"), conf.int=TRUE, ylim=c(0,15),xlim=c(0,3000), col="black", main="Transition R4 H4", legend = FALSE, lwd=2, lty=1, ylab="Nelson-Aalen estimator")
lines(NA_th_all, tr.choice=c("free_3 hosp_4"), conf.int=TRUE, col="grey38", lwd=2, lty=1)
legend("topleft", legend=c("Usual Care", "Treatment"),
       col=c("black", "grey38"), cex=0.5, lty=c(1,1))

plot(NA_plac_all, tr.choice=c("free_4 hosp_5"), conf.int=TRUE, ylim=c(0,15), xlim=c(0,3000), col="black", main="Transition R5 H5", legend = FALSE, lwd=2, lty=1, ylab="Nelson-Aalen estimator")
lines(NA_th_all, tr.choice=c("free_4 hosp_5"), conf.int=TRUE, col="grey38", lwd=2, lty=1)
legend("topleft", legend=c("Usual Care", "Treatment"),
       col=c("black", "grey38"), cex=0.5, lty=c(1,1))

plot(NA_plac_all, tr.choice=c("free_5 hosp_6"), conf.int=TRUE, ylim=c(0,15),xlim=c(0,3000), col="black", main="Transition R6 H6", legend = FALSE, lwd=2, lty=1, ylab="Nelson-Aalen estimator")
lines(NA_th_all, tr.choice=c("free_5 hosp_6"), conf.int=TRUE, col="grey38", lwd=2, lty=1)
legend("topleft", legend=c("Usual Care", "Treatment"),
       col=c("black", "grey38"), cex=0.5, lty=c(1,1))

plot(NA_plac_all, tr.choice=c("free_6 hosp_7"), conf.int=TRUE,xlim=c(0,3000) , col="black", ylim=c(0,15), main="Transition R7 H7", legend = FALSE, lwd=2, lty=1, ylab="Nelson-Aalen estimator")
lines(NA_th_all, tr.choice=c("free_6 hosp_7"), conf.int=TRUE, col="grey38", lwd=2, lty=1)
legend("topleft", legend=c("Usual Care", "Treatment"),
       col=c("black", "grey38"), cex=0.5, lty=c(1,1))

plot(NA_plac_all, tr.choice=c("free_7 hosp_8"), conf.int=TRUE,xlim=c(0,3000), col="black", ylim=c(0,15), main="Transition R8 H8", legend = FALSE, lwd=2, lty=1, ylab="Nelson-Aalen estimator")
lines(NA_th_all, tr.choice=c("free_7 hosp_8"), conf.int=TRUE, col="grey38", lwd=2, lty=1)
legend("topleft", legend=c("Usual Care", "Treatment"),
       col=c("black", "grey38"), cex=0.5, lty=c(1,1))

plot(NA_plac_all, tr.choice=c("free_8 hosp_9"), conf.int=TRUE,xlim=c(0,3000), col="black", ylim=c(0,15), main="Transition R9 H9", legend = FALSE, lwd=2, lty=1, ylab="Nelson-Aalen estimator")
lines(NA_th_all, tr.choice=c("free_8 hosp_9"), conf.int=TRUE, col="grey38", lwd=2, lty=1)
legend("topleft", legend=c("Usual Care", "Treatment"),
       col=c("black", "grey38"), cex=0.5, lty=c(1,1))
dev.off()

#Figure 7, Appendix
png(paste0(dirHome,"Fig7_App_MSMNelAalDeathatHomeApp.png"), height = 2750, width = 3000, res = 400)
par(mfrow=c(3,3))
plot(NA_plac_all, tr.choice=c("free_0 death_f_0"), conf.int=TRUE, col="black", ylim=c(0,8), xlim=c(0,3000), main="Transition R1 D", legend = FALSE, lwd=2, lty=1, ylab="Nelson-Aalen estimator")
lines(NA_th_all, tr.choice=c("free_0 death_f_0"), conf.int=TRUE, col="grey38", lwd=2, lty=1)
legend("topleft", legend=c("Usual Care", "Treatment"),
       col=c("black", "grey38"), cex=0.5, lty=c(1,1))

plot(NA_plac_all, tr.choice=c("free_1 death_f_1"), conf.int=TRUE, ylim=c(0,8), col="black",xlim=c(0,3000),  main="Transition R2 D", legend = FALSE, lwd=2, lty=1, ylab="Nelson-Aalen estimator")
lines(NA_th_all, tr.choice=c("free_1 death_f_1"), conf.int=TRUE, col="grey38", lwd=2, lty=1)
legend("topleft", legend=c("Usual Care", "Treatment"),
       col=c("black", "grey38"), cex=0.5, lty=c(1,1))

plot(NA_plac_all, tr.choice=c("free_2 death_f_2"), conf.int=TRUE,ylim=c(0,8), col="black",xlim=c(0,3000),  main="Transition R3 D", legend = FALSE, lwd=2, lty=1, ylab="Nelson-Aalen estimator")
lines(NA_th_all, tr.choice=c("free_2 death_f_2"), conf.int=TRUE, col="grey38", lwd=2, lty=1)
legend("topleft", legend=c("Usual Care", "Treatment"),
       col=c("black", "grey38"), cex=0.5, lty=c(1,1))


plot(NA_plac_all, tr.choice=c("free_3 death_f_3"), conf.int=TRUE,ylim=c(0,8), col="black", xlim=c(0,3000), main="Transition R4 D", legend = FALSE, lwd=2, lty=1, ylab="Nelson-Aalen estimator")
lines(NA_th_all, tr.choice=c("free_3 death_f_3"), conf.int=TRUE, col="grey38", lwd=2, lty=1)
legend("topleft", legend=c("Usual Care", "Treatment"),
       col=c("black", "grey38"), cex=0.5, lty=c(1,1))


plot(NA_plac_all, tr.choice=c("free_4 death_f_4"), conf.int=TRUE,ylim=c(0,8), col="black", xlim=c(0,3000), main="Transition R5 D", legend = FALSE, lwd=2, lty=1, ylab="Nelson-Aalen estimator")
lines(NA_th_all, tr.choice=c("free_4 death_f_4"), conf.int=TRUE, col="grey38", lwd=2, lty=1)
legend("topleft", legend=c("Usual Care", "Treatment"),
       col=c("black", "grey38"), cex=0.5, lty=c(1,1))

plot(NA_plac_all, tr.choice=c("free_5 death_f_5"), conf.int=TRUE,ylim=c(0,8), col="black", xlim=c(0,3000), main="Transition R6 D", legend = FALSE, lwd=2, lty=1, ylab="Nelson-Aalen estimator")
lines(NA_th_all, tr.choice=c("free_5 death_f_5"), conf.int=TRUE, col="grey38", lwd=2, lty=1)
legend("topleft", legend=c("Usual Care", "Treatment"),
       col=c("black", "grey38"), cex=0.5, lty=c(1,1))


plot(NA_plac_all, tr.choice=c("free_6 death_f_6"), conf.int=TRUE,ylim=c(0,8), col="black", xlim=c(0,3000), main="Transition R7 D", legend = FALSE, lwd=2, lty=1, ylab="Nelson-Aalen estimator")
lines(NA_th_all, tr.choice=c("free_6 death_f_6"), conf.int=TRUE, col="grey38", lwd=2, lty=1)
legend("topleft", legend=c("Usual Care", "Treatment"),
       col=c("black", "grey38"), cex=0.5, lty=c(1,1))

plot(NA_plac_all, tr.choice=c("free_7 death_f_7"), conf.int=TRUE,ylim=c(0,8), col="black", xlim=c(0,3000), main="Transition R8 D", legend = FALSE, lwd=2, lty=1, ylab="Nelson-Aalen estimator")
lines(NA_th_all, tr.choice=c("free_7 death_f_7"), conf.int=TRUE, col="grey38", lwd=2, lty=1)
legend("topleft", legend=c("Usual Care", "Treatment"),
       col=c("black", "grey38"), cex=0.5, lty=c(1,1))


plot(NA_plac_all, tr.choice=c("free_8 death_f_8"), conf.int=TRUE,ylim=c(0,8), col="black", xlim=c(0,3000), main="Transition R9 D", legend = FALSE, lwd=2, lty=1, ylab="Nelson-Aalen estimator")
lines(NA_th_all, tr.choice=c("free_8 death_f_8"), conf.int=TRUE, col="grey38", lwd=2, lty=1)
legend("topleft", legend=c("Usual Care", "Treatment"),
       col=c("black", "grey38"), cex=0.5, lty=c(1,1))
dev.off()

#Figure 8, Appendix
png(paste0(dirHome,"Fig8_App_MSMNelAalDeathatHospitalApp.png"), height = 2750, width = 3000, res = 400)
par(mfrow=c(3,3))
plot(NA_plac_all, tr.choice=c("hosp_1 death_1"), conf.int=TRUE, col="black",ylim=c(0,15),xlim=c(0,3000), main="Transition H1 D", legend = FALSE, lwd=2, lty=1, ylab="Nelson-Aalen estimator")
lines(NA_th_all, tr.choice=c("hosp_1 death_1"), conf.int=TRUE, col="grey38", lwd=2, lty=1)
legend("topleft", legend=c("Usual Care", "Treatment"),
       col=c("black", "grey38"), cex=0.5, lty=c(1,1))

plot(NA_plac_all, tr.choice=c("hosp_2 death_2"), conf.int=TRUE,col="black",ylim=c(0,15),xlim=c(0,3000), main="Transition H2 D", legend = FALSE, lwd=2, lty=1, ylab="Nelson-Aalen estimator")
lines(NA_th_all, tr.choice=c("hosp_2 death_2"), conf.int=TRUE, col="grey38", lwd=2, lty=1)
legend("topleft", legend=c("Usual Care", "Treatment"),
       col=c("black", "grey38"), cex=0.5, lty=c(1,1))


plot(NA_plac_all, tr.choice=c("hosp_3 death_3"), conf.int=TRUE, col="black",ylim=c(0,15),xlim=c(0,3000), main="Transition H3 D", legend = FALSE, lwd=2, lty=1, ylab="Nelson-Aalen estimator")
lines(NA_th_all, tr.choice=c("hosp_3 death_3"), conf.int=TRUE, col="grey38", lwd=2, lty=1)
legend("topleft", legend=c("Usual Care", "Treatment"),
       col=c("black", "grey38"), cex=0.5, lty=c(1,1))

plot(NA_plac_all, tr.choice=c("hosp_4 death_4"), conf.int=TRUE, col="black",ylim=c(0,15),xlim=c(0,3000), main="Transition H4 D", legend = FALSE, lwd=2, lty=1, ylab="Nelson-Aalen estimator")
lines(NA_th_all, tr.choice=c("hosp_4 death_4"), conf.int=TRUE, col="grey38", lwd=2, lty=1)
legend("topleft", legend=c("Usual Care", "Treatment"),
       col=c("black", "grey38"), cex=0.5, lty=c(1,1))


plot(NA_plac_all, tr.choice=c("hosp_5 death_5"), conf.int=TRUE, col="black",ylim=c(0,15),xlim=c(0,3000), main="Transition H5 D", legend = FALSE, lwd=2, lty=1, ylab="Nelson-Aalen estimator")
lines(NA_th_all, tr.choice=c("hosp_5 death_5"), conf.int=TRUE, col="grey38", lwd=2, lty=1)
legend("topleft", legend=c("Usual Care", "Treatment"),
       col=c("black", "grey38"), cex=0.5, lty=c(1,1))

plot(NA_plac_all, tr.choice=c("hosp_6 death_6"), conf.int=TRUE, col="black",ylim=c(0,15),xlim=c(0,3000), main="Transition H6 D", legend = FALSE, lwd=2, lty=1, ylab="Nelson-Aalen estimator")
lines(NA_th_all, tr.choice=c("hosp_6 death_6"), conf.int=TRUE, col="grey38", lwd=2, lty=1)
legend("topleft", legend=c("Usual Care", "Treatment"),
       col=c("black", "grey38"), cex=0.5, lty=c(1,1))

plot(NA_plac_all, tr.choice=c("hosp_7 death_7"), conf.int=TRUE, col="black",ylim=c(0,15), xlim=c(0,3000), main="Transition H8 D", legend = FALSE, lwd=2, lty=1, ylab="Nelson-Aalen estimator")
lines(NA_th_all, tr.choice=c("hosp_7 death_7"), conf.int=TRUE, col="grey38", lwd=2, lty=1)
legend("topleft", legend=c("Usual Care", "Treatment"),
       col=c("black", "grey38"), cex=0.5, lty=c(1,1))

plot(NA_plac_all, tr.choice=c("hosp_8 death_8"), conf.int=TRUE, col="black",ylim=c(0,15), xlim=c(0,3000), main="Transition H9 D", legend = FALSE, lwd=2, lty=1, ylab="Nelson-Aalen estimator")
lines(NA_th_all, tr.choice=c("hosp_8 death_8"), conf.int=TRUE, col="grey38", lwd=2, lty=1)
legend("topleft", legend=c("Usual Care", "Treatment"),
       col=c("black", "grey38"), cex=0.5, lty=c(1,1))

plot(NA_plac_all, tr.choice=c("hosp_9 death_9"), conf.int=TRUE, col="black",ylim=c(0,15), xlim=c(0,3000), main="Transition H9 D", legend = FALSE, lwd=2, lty=1, ylab="Nelson-Aalen estimator")
lines(NA_th_all, tr.choice=c("hosp_9 death_9"), conf.int=TRUE, col="grey38", lwd=2, lty=1)
legend("topleft", legend=c("Usual Care", "Treatment"),
       col=c("black", "grey38"), cex=0.5, lty=c(1,1))
dev.off()


##################################################################################
#print statements for mean events / survival time
print("estimator mean events / survival time")
print("t=500")
print(RR3900)
print("t=1500")
print(RR1000)
print("t=2000")
print(RR2000)
