# Supplementary material for: The Challenge of Time‐to‐Event Analysis for Multiple Events: A Guided Tour From Time‐to‐First‐Event to Recurrent Time‐to‐Event Analysis
Source: Biom J. 2026 Jan 28;68(1):e70107. doi: 10.1002/bimj.70107 (PMC12848661; doi:10.1002/bimj.70107)
Supplement: Supplementary file 2 — Supporting File 2: bimj70107‐sup‐0001‐SuppMat.pdf. [file BIMJ-68-e70107-s002.zip › R_Files/Fkt_sim_IDMDepCens.R]

###################################
##Function to simulate data with state dependent censoring 
## both for the Illness death model with recovery and the progressive multistate model
## for Scenario 3, 7, 4, 8
###################################


simulation_illDeathWithRecDep <- function(N, alpha_01, alpha_02, alpha_10, alpha_12, IDM, frailty, gam1, gam2, alpha_0Z, seed){
  #should run until everyone is in state 2 or censored
  #consider alsways those who are in state 0 and then those who are in state 1
  set.seed(seed)
 
  #consider common gamma frailty RV per individual
  if(frailty){
    Z <- rgamma(N, gam1, gam2)
  }else{
    Z <- rep(1,N)
  }
  # using inverse method to simulate event times
  U<-runif(N)
  #first step: waiting time in the initial state 0 
  wait_time<- (-log(1-U))/((alpha_01+alpha_02+alpha_0Z)*Z)
  
  to<-NULL
  
  to_prob <- c((alpha_01)/((alpha_01+alpha_02+alpha_0Z)), 
               (alpha_02)/((alpha_01+alpha_02+alpha_0Z)), 
               (alpha_0Z)/((alpha_01+alpha_02+alpha_0Z)))
  # multinomial experiment decides on next state
  to <- c(apply(rmultinom(N, 1, to_prob), 2, function(x) which(x == 1)))
  
  #specify the state
  to<-ifelse(to==1,1,
             ifelse(to== 2, 2, "cens")) 
  
  #store row in a data.frame
  ill_death <- data.frame(id=1:N, from=rep(0,N), to=to, entry=rep(0,N), exit=wait_time, Z=Z,stringsAsFactors = FALSE, prev_ill = rep(0,N))
  
  id <- ill_death$id[ill_death$to==1]
  current_state <- 1
  prev_ill <- 1
  if(IDM==FALSE){k0<-1.1}else {k0<-1}
  k1<-1
  z<-1.05
  # next steps - transition to the next states for the ones not in state 2 or censored
  while(length(id) > 0){
    # number of individuals not in state 2 or censored
    N <- length(id)
    #generate RV for inverse method
    U <- runif(N)
    #keep only Z RVs and waiting times of ids not in state 2 or censored
    Z_subset <- Z[id]
    t_entry<- wait_time[id] 
    
    #generate waiting time 
    if(current_state == 0){
      wait_time[id] <- (-log(1-U))/(((alpha_01*k0)+(alpha_02*k0)+(alpha_0Z*z))*Z_subset) + t_entry
    }
    if(current_state == 1){
      wait_time[id] <- (-log(1-U))/(((alpha_10*k1)+(alpha_12*k1)+(alpha_0Z*z))*Z_subset) + t_entry
    }
    
    to<-NULL
    
    # binomial experiment decides on next state
    if(current_state == 0){
      
      to_prob <- c((alpha_01*k0)/(((alpha_01*k0)+(alpha_02*k0)+(alpha_0Z*z))), 
                   (alpha_02*k0)/(((alpha_01*k0)+(alpha_02*k0)+(alpha_0Z*z))), 
                   (alpha_0Z*z)/(((alpha_01*k0)+(alpha_02*k0)+(alpha_0Z*z))))
      #to=0 means state current_state+1, to=1 means state 5 is the next state and to=3 censored 6
      to <- c(apply(rmultinom(N, 1, to_prob), 2, function(x) which(x == 1)))
      #specify the state
      to<-ifelse(to==1,1,
                 ifelse(to== 2, 2, "cens")) 
      
      if(IDM==FALSE){k0<-k0+0.1}
      z<-z+0.05
    }
    if(current_state == 1){
      
      to_prob <- c((alpha_10*k1)/(((alpha_10*k1)+(alpha_12*k1)+(alpha_0Z*z))), 
                   (alpha_12*k1)/(((alpha_10*k1)+(alpha_12*k1)+(alpha_0Z*z))), 
                   (alpha_0Z*z)/(((alpha_10*k1)+(alpha_12*k1)+(alpha_0Z*z))))
      #to=0 means state current_state+1, to=1 means state 5 is the next state and to=3 censored 6
      to <- c(apply(rmultinom(N, 1, to_prob), 2, function(x) which(x == 1)))
      #specify the state
      to<-ifelse(to==1,0,
                 ifelse(to== 2, 2, "cens")) 
      
      if(IDM==FALSE){k1<-k1+0.1}
      z<-z+0.05
    }
 
    # add new rows to our data.frame
    newrows <- data.frame(id=id, from=rep(current_state,N), to=to, entry=t_entry, exit=wait_time[id],Z=Z_subset,prev_ill=rep(prev_ill,N) ,stringsAsFactors = FALSE)
    ill_death <- rbind(ill_death,newrows)
    
    id <- newrows$id[newrows$to == 0 | newrows$to == 1]
    current_state <- 1-current_state
    #if switch from 0 to 1: current_state switches to 1 in line above and prev_ill increses by 1
    #if switch from 1 to 0: current_state switches to 0 in line above and prev_ill does not increse
    #if switch 2 to 1: not under risk anymore
    prev_ill <- prev_ill + current_state
  }
  
  ill_death <- ill_death[order(ill_death$id, ill_death$entry),]
  return(ill_death)
}
