# Supplementary material for: The Challenge of Time‐to‐Event Analysis for Multiple Events: A Guided Tour From Time‐to‐First‐Event to Recurrent Time‐to‐Event Analysis
Source: Biom J. 2026 Jan 28;68(1):e70107. doi: 10.1002/bimj.70107 (PMC12848661; doi:10.1002/bimj.70107)
Supplement: Supplementary file 2 — Supporting File 2: bimj70107‐sup‐0001‐SuppMat.pdf. [file BIMJ-68-e70107-s002.zip › R_Files/Fkt_sim_IDMNonMarkovEntrydep.R]

###################################
##Function to simulate data for a non Markov model with dependency on the entry time
## for the progressive multistate model (Scenario 9)
###################################

#this function is with random censoring and NOT used in the manuscript!!
simulation_NONMarcovillDeathWithRec <- function(N, alpha_01, alpha_02, alpha_10, alpha_12, IDM, censoring, rate, seed){
  #should run until everyone is in state 2 or censored
  #consider alsways those who are in state 0 and then those who are in state 1
  set.seed(seed)
  #censoring 
  if(censoring){
    cens.time<-rexp(N, rate)
  }else {
    cens.time<-rep(Inf,N)
  }
 
  # using inverse method to simulate event times
  U<-runif(N)
  #first step: waiting time in the initial state 0 
  # tranistion to 1,2 or censoring
  wait_time<- (-log(1-U))/(alpha_01+alpha_02)
  
  to<-NULL
  
  # binomial experiment decides on next state
  to_prob <- rbinom(N,1,(alpha_02)/(alpha_01+alpha_02))
  #ill-death: to_prob=0 means state 1 is the next state, prob=1 means state 2 is the next state
  to <- ifelse(to_prob == 0, 1, 2)
  
  #consider censoring times
  to <- ifelse(cens.time < wait_time, "cens", to) 
  
  #store row in a data.frame
  ill_death <- data.frame(id=1:N, from=rep(0,N), to=to, entry=rep(0,N), exit=pmin(wait_time,cens.time), stringsAsFactors = FALSE, prev_ill = rep(0,N))
  
  id <- ill_death$id[ill_death$to==1]
  current_state <- 1
  prev_ill <- 1
  if(IDM==FALSE){k0<-1.1}else {k0<-1}
  k1<-1
  # next steps - transition to the next states for the ones not in state 2 or censored
  while(length(id) > 0){
    # number of individuals not in state 2 or censored
    N <- length(id)
    #generate RV for inverse method
    U <- runif(N)
    #Z_subset are now the entry time into state 0
    Z_subset <- wait_time[id]/1000
    t_entry<- wait_time[id] 
    
    #generate waiting time 
    if(current_state == 0){
      wait_time[id] <- (-log(1-U))/((alpha_01+alpha_02)*Z_subset*k0) + t_entry
    }
    if(current_state == 1){
      wait_time[id] <- (-log(1-U))/((alpha_10+alpha_12)*Z_subset*k1) + t_entry
    }
    
    to<-NULL
    
    # binomial experiment decides on next state
    if(current_state == 0){
      to_prob <- rbinom(N,1,(alpha_02*Z_subset*k0)/((alpha_01+alpha_02)*Z_subset*k0))
      #to_prob=0 means state 1 is the next state, prob=1 means state 2 is the next state
      to <- ifelse(to_prob == 0, 1, 2)
      if(IDM==FALSE){k0<-k0+0.1}
    }
    if(current_state == 1){
      to_prob <- rbinom(N,1,(alpha_12*Z_subset*k1)/((alpha_10+alpha_12)*Z_subset*k1))
      #to_prob=0 means state 0 is the next state, prob=1 means state 2 is the next state
      to <- ifelse(to_prob == 0, 0, 2)
      if(IDM==FALSE){k1<-k1+0.1}
    }
    #table(to)
    #consider censoring times
    to <- ifelse(cens.time[id] < wait_time[id], "cens", to) 
    
    # add new rows to our data.frame
    newrows <- data.frame(id=id, from=rep(current_state,N), to=to, entry=t_entry, exit=pmin(wait_time[id],cens.time[id]),prev_ill=rep(prev_ill,N) ,stringsAsFactors = FALSE)
    ill_death <- rbind(ill_death,newrows)
    
    id <- newrows$id[newrows$to == 0 | newrows$to == 1]
    current_state <- 1-current_state
    #if switch from 0 to 1: current_state switches to 1 in line above and prev_ill increses by 1
    #if switch from 1 to 0: current_state switches to 0 in line above and prev_ill does not increse
    #if switch 2 to 1: not under risk anymore
    prev_ill <- prev_ill + current_state
  }
  
  ill_death <- ill_death[order(ill_death$id, ill_death$entry),]
  return(ill_death)
}


#####
#this function is with dependent censoring and USED in the manuscript!!


simulation_NONMarcovillDeathWithRecDepCens <- function(N, alpha_01, alpha_02, alpha_10, alpha_12, IDM, alpha_0Z, seed){
  #muss solange laufen bis alle individuen in state 2 oder zensiert sind
  #immer abwechseld die betrachten die in state 0 sind dann die die in state 1 sind usw.
  set.seed(seed)
  
  # using inverse method to simulate event times
  U<-runif(N)
  #first step: waiting time in the initial state 0 
  wait_time<- (-log(1-U))/(alpha_01+alpha_02+alpha_0Z)
  
  to<-NULL
  
  to_prob <- c((alpha_01)/((alpha_01+alpha_02+alpha_0Z)), 
               (alpha_02)/((alpha_01+alpha_02+alpha_0Z)), 
               (alpha_0Z)/((alpha_01+alpha_02+alpha_0Z)))
  # multinomial experiment decides on next state
  to <- c(apply(rmultinom(N, 1, to_prob), 2, function(x) which(x == 1)))
  
  #specify the state
  to<-ifelse(to==1,1,
             ifelse(to== 2, 2, "cens")) 
  
  #store row in a data.frame
  ill_death <- data.frame(id=1:N, from=rep(0,N), to=to, entry=rep(0,N), exit=wait_time, stringsAsFactors = FALSE, prev_ill = rep(0,N))
  
  id <- ill_death$id[ill_death$to==1]
  current_state <- 1
  prev_ill <- 1
  if(IDM==FALSE){k0<-1.1}else {k0<-1}
  k1<-1
  z<-1.05
  # next steps - transition to the next states for the ones not in state 2 or censored
  while(length(id) > 0){
    # number of individuals not in state 2 or censored
    N <- length(id)
    #generate RV for inverse method
    U <- runif(N)
    #keep only Z RVs and waiting times of ids not in state 2 or censored
    Z_subset <- wait_time[id]/1000
    t_entry<- wait_time[id] 
    
    #generate waiting time 
    if(current_state == 0){
      wait_time[id] <- (-log(1-U))/(((alpha_01*k0)+(alpha_02*k0)+(alpha_0Z*z))*Z_subset) + t_entry
    }
    if(current_state == 1){
      wait_time[id] <- (-log(1-U))/(((alpha_10*k1)+(alpha_12*k1)+(alpha_0Z*z))*Z_subset) + t_entry
    }
    
    to<-NULL
    
    # binomial experiment decides on next state
    if(current_state == 0){
      
      to_prob <- c((alpha_01*k0)/(((alpha_01*k0)+(alpha_02*k0)+(alpha_0Z*z))), 
                   (alpha_02*k0)/(((alpha_01*k0)+(alpha_02*k0)+(alpha_0Z*z))), 
                   (alpha_0Z*z)/(((alpha_01*k0)+(alpha_02*k0)+(alpha_0Z*z))))
      #to=0 means state current_state+1, to=1 means state 5 is the next state and to=3 censored 6
      to <- c(apply(rmultinom(N, 1, to_prob), 2, function(x) which(x == 1)))
      #specify the state
      to<-ifelse(to==1,1,
                 ifelse(to== 2, 2, "cens")) 
      
      if(IDM==FALSE){k0<-k0+0.1}
      z<-z+0.05
    }
    if(current_state == 1){
      
      to_prob <- c((alpha_10*k1)/(((alpha_10*k1)+(alpha_12*k1)+(alpha_0Z*z))), 
                   (alpha_12*k1)/(((alpha_10*k1)+(alpha_12*k1)+(alpha_0Z*z))), 
                   (alpha_0Z*z)/(((alpha_10*k1)+(alpha_12*k1)+(alpha_0Z*z))))
      #to=0 means state current_state+1, to=1 means state 5 is the next state and to=3 censored 6
      to <- c(apply(rmultinom(N, 1, to_prob), 2, function(x) which(x == 1)))
      #specify the state
      to<-ifelse(to==1,0,
                 ifelse(to== 2, 2, "cens")) 
      
      if(IDM==FALSE){k1<-k1+0.1}
      z<-z+0.05
    }
    
    # add new rows to our data.frame
    newrows <- data.frame(id=id, from=rep(current_state,N), to=to, entry=t_entry, exit=wait_time[id], prev_ill=rep(prev_ill,N) ,stringsAsFactors = FALSE)
    ill_death <- rbind(ill_death,newrows)
    
    id <- newrows$id[newrows$to == 0 | newrows$to == 1]
    current_state <- 1-current_state
    #if switch from 0 to 1: current_state switches to 1 in line above and prev_ill increses by 1
    #if switch from 1 to 0: current_state switches to 0 in line above and prev_ill does not increse
    #if switch 2 to 1: not under risk anymore
    prev_ill <- prev_ill + current_state
  }
  
  ill_death <- ill_death[order(ill_death$id, ill_death$entry),]
  return(ill_death)
}
