# Supplementary material for: The Challenge of Time‐to‐Event Analysis for Multiple Events: A Guided Tour From Time‐to‐First‐Event to Recurrent Time‐to‐Event Analysis
Source: Biom J. 2026 Jan 28;68(1):e70107. doi: 10.1002/bimj.70107 (PMC12848661; doi:10.1002/bimj.70107)
Supplement: Supplementary file 2 — Supporting File 2: bimj70107‐sup‐0001‐SuppMat.pdf. [file BIMJ-68-e70107-s002.zip › R_Files/Fkt_sim_IDMRandomCens.R]

###################################
##Function to simulate data with random censoring 
## both for the Illness death model with recovery and the progressive multistate model
## for Scenario 1, 5, 2, 6
###################################

simulation_illDeathWithRec <- function(N, alpha_01, alpha_02, alpha_10, alpha_12, IDM, frailty, gam1, gam2, censoring, rate, seed){
  #should run until everyone is in state 2 or censored
  #consider always those who are in state 0 and then those who are in state 1
  set.seed(seed)
  #censoring 
  if(censoring){
    cens.time<-rexp(N, rate)
  }else {
    cens.time<-rep(Inf,N)
  }
  #consider common gamma frailty RV per individual
  if(frailty){
    Z <- rgamma(N, gam1, gam2)
  }else{
    Z <- rep(1,N)
  }
  # using inverse method to simulate event times
  U<-runif(N)
  #first step: waiting time in the initial state 0 
  # tranistion to 1,2 or censoring
  wait_time<- (-log(1-U))/((alpha_01+alpha_02)*Z)
  
  to<-NULL
  
  # binomial experiment decides on next state
  to_prob <- rbinom(N,1,(alpha_02*Z)/((alpha_01+alpha_02)*Z))
  #ill-death: to_prob=0 means state 1 is the next state, prob=1 means state 2 is the next state
  to <- ifelse(to_prob == 0, 1, 2)
  
  #consider censoring times
  to <- ifelse(cens.time < wait_time, "cens", to) 
  
  #store row in a data.frame
  ill_death <- data.frame(id=1:N, from=rep(0,N), to=to, entry=rep(0,N), exit=pmin(wait_time,cens.time), Z=Z,stringsAsFactors = FALSE, prev_ill = rep(0,N))
  
  id <- ill_death$id[ill_death$to==1]
  current_state <- 1
  prev_ill <- 1
  if(IDM==FALSE){k0<-1.1}else {k0<-1}
  k1<-1
  # next steps - transition to the next states for the ones not in state 2 or censored
  while(length(id) > 0){
    # number of individuals not in state 2 or censored
    N <- length(id)
    #generate RV for inverse method
    U <- runif(N)
    #keep only Z RVs and waiting times of ids not in state 2 or censored
    Z_subset <- Z[id]
    t_entry<- wait_time[id] 
    
    #generate waiting time 
    if(current_state == 0){
      wait_time[id] <- (-log(1-U))/((alpha_01+alpha_02)*Z_subset*k0) + t_entry
    }
    if(current_state == 1){
      wait_time[id] <- (-log(1-U))/((alpha_10+alpha_12)*Z_subset*k1) + t_entry
    }
    
    to<-NULL
    
    # binomial experiment decides on next state
    if(current_state == 0){
      to_prob <- rbinom(N,1,(alpha_02*Z_subset*k0)/((alpha_01+alpha_02)*Z_subset*k0))
      #to_prob=0 means state 1 is the next state, prob=1 means state 2 is the next state
      to <- ifelse(to_prob == 0, 1, 2)
      if(IDM==FALSE){k0<-k0+0.1}
    }
    if(current_state == 1){
      to_prob <- rbinom(N,1,(alpha_12*Z_subset*k1)/((alpha_10+alpha_12)*Z_subset*k1))
      #to_prob=0 means state 0 is the next state, prob=1 means state 2 is the next state
      to <- ifelse(to_prob == 0, 0, 2)
      if(IDM==FALSE){k1<-k1+0.1}
    }
    #table(to)
    #consider censoring times
    to <- ifelse(cens.time[id] < wait_time[id], "cens", to) 
    
    # add new rows to our data.frame
    newrows <- data.frame(id=id, from=rep(current_state,N), to=to, entry=t_entry, exit=pmin(wait_time[id],cens.time[id]),Z=Z_subset,prev_ill=rep(prev_ill,N) ,stringsAsFactors = FALSE)
    ill_death <- rbind(ill_death,newrows)
    
    id <- newrows$id[newrows$to == 0 | newrows$to == 1]
    current_state <- 1-current_state
    #if switch from 0 to 1: current_state switches to 1 in line above and prev_ill increses by 1
    #if switch from 1 to 0: current_state switches to 0 in line above and prev_ill does not increse
    #if switch 2 to 1: not under risk anymore
    prev_ill <- prev_ill + current_state
  }
  
  ill_death <- ill_death[order(ill_death$id, ill_death$entry),]
  return(ill_death)
}
