# Supplementary material for: The Challenge of Time‐to‐Event Analysis for Multiple Events: A Guided Tour From Time‐to‐First‐Event to Recurrent Time‐to‐Event Analysis
Source: Biom J. 2026 Jan 28;68(1):e70107. doi: 10.1002/bimj.70107 (PMC12848661; doi:10.1002/bimj.70107)
Supplement: Supplementary file 2 — Supporting File 2: bimj70107‐sup‐0001‐SuppMat.pdf. [file BIMJ-68-e70107-s002.zip › R_Files/H1_simulation_DepCens.R]

##############################
###Simulates the data and calculates the results presented in table 1, Appendix
###for scenarios 3, 7, 4, 8
##############################


#load functions
source("Fkt_sim_IDMDepCens.R")

#set path for the results
dirHome<-"./Results_Simulation/"

library(parallel)
library(etm)
library(survival)
library(dplyr)
library(mvna)
library(lattice)
library(latex2exp)


##########################################
#Call Markov and dependent censoring ######
##########################################
#Number of cores
ncores = 7
#number of simulations
B <- 1000 
#number of Units
n <- 300
#Hazards 
alpha_01 <- 0.002
alpha_02 <- 0.0007
alpha_10 <- 0.004
alpha_12 <- 0.00075


IDM<-TRUE
#Values for Gamma-Frailty
#Mean = Variance = 2
gam1 <- 2
gam2 <- 1
frailty <- FALSE
#censoring True/False

alpha_0Z <- 0.00045
#alpha_0Z<- 0.07
#Seeds
seeds <- 1:B + 56 * 7

#scenario H1 3
Markov_depcensIDBase <- mclapply(1:B, function(b) simulation_illDeathWithRecDep(n, alpha_01, alpha_02, alpha_10, alpha_12, IDM, frailty, gam1, gam2, alpha_0Z, seeds[b]), mc.cores = ncores)

#Hazards 
alpha_01 <- 0.002*exp(-0.1625)
alpha_02 <- 0.0007
alpha_10 <- 0.004
alpha_12 <- 0.00075

seeds <- 1:B + 31 * 13

Markov_depcensIDtrt <- mclapply(1:B, function(b) simulation_illDeathWithRecDep(n, alpha_01, alpha_02, alpha_10, alpha_12, IDM, frailty, gam1, gam2, alpha_0Z, seeds[b]), mc.cores = ncores)

#make a list
Markov_depcensIDH1<-Markov_depcensIDBase

for (k in 1: B){
  Markov_depcensIDBase[[k]]$trt<-rep(0, dim(Markov_depcensIDBase[[k]])[1])
  Markov_depcensIDtrt[[k]]$trt<-rep(1, dim(Markov_depcensIDtrt[[k]])[1])
  Markov_depcensIDtrt[[k]]$id<-Markov_depcensIDtrt[[k]]$id+n
  Markov_depcensIDH1[[k]]<-rbind(Markov_depcensIDBase[[k]],Markov_depcensIDtrt[[k]])
}

save(Markov_depcensIDH1, file=paste0(dirHome,"Markov_depcensIDH1.RData"))

#AG model test if previous transplantations have an influence
markov_testAG <- function(data){
  
  
  data$prev_hosp<-rep(0, dim(data)[1])
  data$help<-ifelse(data$to==1,data$to, 0)
  
  data<- data%>%
    group_by(id) %>%
    arrange(id) %>%
    mutate(Value = cumsum(help))
  
  ##left-continuous
  data$prev_hosp<-ifelse(data$to==1, data$Value-1, data$Value)
  

  ## exclude times when individual is not at risk
  data2<-data[data$from!=1,]
  
  #Andersen Gill Model
  AG<- coxph(Surv(entry,exit,to==1)~prev_hosp+trt+cluster(id), data2)
  betaprev1<-exp(summary(AG)$coefficients[1])
  betatrt2<-exp(summary(AG)$coefficients[2])
  if((!is.na(summary(AG)$coefficients[11]) && summary(AG)$coefficients[11] < 0.05)){
    pval1<-1
  }else{
    pval1<-0
  }
  if((!is.na(summary(AG)$coefficients[12]) && summary(AG)$coefficients[12] < 0.05)){
    pval2<-1
  }else{
    pval2<-0
  }
  
  AG<- coxph(Surv(entry,exit,to==1)~trt+cluster(id), data2)
  betatrt3<-exp(summary(AG)$coefficients[1])
  if((!is.na(summary(AG)$coefficients[6]) && summary(AG)$coefficients[6] < 0.05)){
    pval3<-1
  }else{
    pval3<-0
  }
  
  data3<-data2[data2$prev_hosp>=1, ]
  AG<- coxph(Surv(entry,exit,to==1)~entry+trt+cluster(id), data3)
  if((!is.na(summary(AG)$coefficients[11]) && summary(AG)$coefficients[11] < 0.05)){
    pval4<-1
  }else{
    pval4<-0
  }
  if((!is.na(summary(AG)$coefficients[12]) && summary(AG)$coefficients[12] < 0.05)){
    pval5<-1
  }else{
    pval5<-0
  }
  
  
  
  
  pval<-c(pval1,pval2, pval3, pval4, pval5, betaprev1, betatrt2, betatrt3)
  
  return(pval)
}

#Calculation Anderson Gill model
load (file=paste0(dirHome,"Markov_depcensIDH1.RData"))
sum_illDeath1 <- 0
sum_illDeath2 <- 0
sum_illDeath3 <- 0
sum_illDeath4 <- 0
sum_illDeath5 <- 0
betaprev1 <- c()
betatrt2 <- c()
betatrt3 <- c()
for(k in 1:1000){
  
  p<-markov_testAG(Markov_depcensIDH1[[k]])
  sum_illDeath1 <- sum_illDeath1 + p[1]
  sum_illDeath2 <- sum_illDeath2 + p[2]
  sum_illDeath3 <- sum_illDeath3 + p[3]
  sum_illDeath4 <- sum_illDeath4 + p[4]
  sum_illDeath5 <- sum_illDeath5 + p[5]
  betaprev1 <- c(betaprev1 , p[6])
  betatrt2 <- c(betatrt2 , p[7])
  betatrt3 <- c(betatrt3 , p[8])
}
#Results for table 2:
prop_illDeath1sc3 <- sum_illDeath1
prop_illDeath2sc3 <- sum_illDeath2
prop_illDeath3sc3 <- sum_illDeath3

#print("Simulation setting 3, third line in Table 1, Appendix:")
#print(c(prop_illDeath1sc3 , prop_illDeath2sc3, prop_illDeath3sc3))

#Evaluations for the treatment effect
mean_betaprev1<- mean(betaprev1)
CI_betaprev1<-c(sort(betaprev1)[25], sort(betaprev1)[975])
mean_betatrt2<- mean(betatrt2)
CI_betatrt2<-c(sort(betatrt2)[25], sort(betatrt2)[975])
mean_betatrt3<- mean(betatrt3)
CI_betatrt3<-c(sort(betatrt3)[25], sort(betatrt3)[975])


rm(Markov_depcensIDH1)
################################################################################
##as progressive MSM - scenario7


#Hazards 
alpha_01 <- 0.002
alpha_02 <- 0.0007
alpha_10 <- 0.004
alpha_12 <- 0.00075

n<-300

IDM<-FALSE
seeds <- 1:B + 56 * 7
#scenario H1 7
Markov_depcensMSMBase <-  mclapply(1:B, function(b) simulation_illDeathWithRecDep(n, alpha_01, alpha_02, alpha_10, alpha_12, IDM, frailty, gam1, gam2, alpha_0Z, seeds[b]), mc.cores = ncores)
#Hazards 
alpha_01 <- 0.002*exp(-0.1625)
alpha_02 <- 0.0007
alpha_10 <- 0.004
alpha_12 <- 0.00075

seeds <- 1:B + 31 * 13
Markov_depcensMSMtrt <-  mclapply(1:B, function(b) simulation_illDeathWithRecDep(n, alpha_01, alpha_02, alpha_10, alpha_12, IDM, frailty, gam1, gam2, alpha_0Z, seeds[b]), mc.cores = ncores)

#make a list
Markov_depcensMSMH1<-Markov_depcensMSMBase
 
for (k in 1: B){
  Markov_depcensMSMBase[[k]]$trt<-rep(0, dim(Markov_depcensMSMBase[[k]])[1])
  Markov_depcensMSMtrt[[k]]$trt<-rep(1, dim(Markov_depcensMSMtrt[[k]])[1])
  Markov_depcensMSMtrt[[k]]$id<-Markov_depcensMSMtrt[[k]]$id+n
  Markov_depcensMSMH1[[k]]<-rbind(Markov_depcensMSMBase[[k]],Markov_depcensMSMtrt[[k]])
}

save(Markov_depcensMSMH1, file=paste0(dirHome,"Markov_depcensMSMH1.RData"))


#PWP model test if entrytime has an influence
markov_testPWP <- function(data){
  
  
  data$prev_hosp<-rep(0, dim(data)[1])
  data$help<-ifelse(data$to==1,data$to, 0)
  
  data<- data%>%
    group_by(id) %>%
    arrange(id) %>%
    mutate(Value = cumsum(help))
  
  ##left-continuous
  data$prev_hosp<-ifelse(data$to==1, data$Value-1, data$Value)
  

  ## exclude times when individual is not at risk
  data2<-data[data$from!=1,]
  
  #dataset for endpoint 2
  data3<-data
  data3<-data3[data3$prev_hosp>=1, ]
  
  #PWP model ab zweiten Übergang um entry=0 zu vermeiden.
  data2<-data2[data2$prev_hosp>=1, ]
  
  #PWPmodel
  PWP<-coxph(Surv(entry,exit,to==1)~ entry + trt+ cluster(id)+ strata(prev_hosp), data2)
  betaprev1<-exp(summary(PWP)$coefficients[1])
  betatrt2<-exp(summary(PWP)$coefficients[2])
  if((!is.na(summary(PWP)$coefficients[11]) && summary(PWP)$coefficients[11] < 0.05)){
    pval1<-1
  }else{
    pval1<-0
  }
  if((!is.na(summary(PWP)$coefficients[12]) && summary(PWP)$coefficients[12] < 0.05)){
    pval2<-1
  }else{
    pval2<-0
  }
  
  PWP<-coxph(Surv(entry,exit,to==1)~  trt+ cluster(id)+ strata(prev_hosp), data2)
  betatrt3<-exp(summary(PWP)$coefficients[1])
  if((!is.na(summary(PWP)$coefficients[6]) && summary(PWP)$coefficients[6] < 0.05)){
    pval3<-1
  }else{
    pval3<-0
  }
  
  PWP<-coxph(Surv(entry,exit,to==2)~ entry + trt+ cluster(id)+ strata(prev_hosp), data3)
  if((!is.na(summary(PWP)$coefficients[11]) && summary(PWP)$coefficients[11] < 0.05)){
    pval4<-1
  }else{
    pval4<-0
  }
  if((!is.na(summary(PWP)$coefficients[12]) && summary(PWP)$coefficients[12] < 0.05)){
    pval5<-1
  }else{
    pval5<-0
  }
  
  pval<-c(pval1, pval2, pval3, pval4, pval5, betaprev1, betatrt2, betatrt3)
  
  return(pval)
}


#Calculation PWP model
load (file=paste0(dirHome,"Markov_depcensMSMH1.RData"))
sum_progr1 <- 0
sum_progr2 <- 0
sum_progr3 <- 0
sum_progr4 <- 0
sum_progr5 <- 0
betaprev1 <- c()
betatrt2 <- c()
betatrt3 <- c()
for(k in 1:1000){
  
  p <-markov_testPWP(Markov_depcensMSMH1[[k]])
  sum_progr1 <- sum_progr1 + p[1]
  sum_progr2 <- sum_progr2 + p[2]
  sum_progr3 <- sum_progr3 + p[3]
  sum_progr4 <- sum_progr4 + p[4]
  sum_progr5 <- sum_progr5 + p[5]
  betaprev1 <- c(betaprev1 , p[6])
  betatrt2 <- c(betatrt2 , p[7])
  betatrt3 <- c(betatrt3 , p[8])
}
#Results for table 1, appendix
prop_progr1sc7 <- sum_progr1
prop_progr2sc7 <- sum_progr2
prop_progr3sc7 <- sum_progr3

#print("Simulation setting 7, seventh line in Table 1, Appendix:")
#print(c(prop_progr1sc7 , prop_progr2sc7,  prop_progr3sc7))

#Evaluations for the treatment effect
mean_betaprev1<- mean(betaprev1)
CI_betaprev1<-c(sort(betaprev1)[25], sort(betaprev1)[975])
mean_betatrt2<- mean(betatrt2)
CI_betatrt2<-c(sort(betatrt2)[25], sort(betatrt2)[975])
mean_betatrt3<- mean(betatrt3)
CI_betatrt3<-c(sort(betatrt3)[25], sort(betatrt3)[975])


rm(Markov_depcensMSMH1)


##########################################
#Call Non Markov and dep censoring ######
##########################################


#number Units
n <- 300
#Hazards 
alpha_01 <- 0.002
alpha_02 <- 0.0007
alpha_10 <- 0.004
alpha_12 <- 0.00075


IDM<-TRUE
#Values for Gamma-Frailty
#Mean = Variance = 2
gam1 <- 2
gam2 <- 1
frailty <- TRUE
#Censoring True/False
alpha_0Z<-0.00045
#alpha_0Z<-0.07
#Seeds
seeds <- 1:B + 56 * 7

#scenario H 1 4
NonMarkov_depcensIDBase <-mclapply(1:B, function(b) simulation_illDeathWithRecDep(n, alpha_01, alpha_02, alpha_10, alpha_12, IDM, frailty, gam1, gam2, alpha_0Z, seeds[b]), mc.cores = ncores)

#Hazards 
alpha_01 <- 0.002*exp(-0.1625)
alpha_02 <- 0.0007
alpha_10 <- 0.004
alpha_12 <- 0.00075

seeds <- 1:B + 31 * 13

NonMarkov_depcensIDtrt <-mclapply(1:B, function(b) simulation_illDeathWithRecDep(n, alpha_01, alpha_02, alpha_10, alpha_12, IDM, frailty, gam1, gam2, alpha_0Z, seeds[b]), mc.cores = ncores)

#make a list
NonMarkov_depcensIDH1<-NonMarkov_depcensIDBase

for (k in 1: B){
  NonMarkov_depcensIDBase[[k]]$trt<-rep(0, dim(NonMarkov_depcensIDBase[[k]])[1])
  NonMarkov_depcensIDtrt[[k]]$trt<-rep(1, dim(NonMarkov_depcensIDtrt[[k]])[1])
  NonMarkov_depcensIDtrt[[k]]$id<-NonMarkov_depcensIDtrt[[k]]$id+n
  NonMarkov_depcensIDH1[[k]]<-rbind(NonMarkov_depcensIDBase[[k]],NonMarkov_depcensIDtrt[[k]])
}

save(NonMarkov_depcensIDH1, file=paste0(dirHome,"NonMarkov_depcensIDH1.RData"))


#Calculation Anderson Gill model
load (file=paste0(dirHome,"NonMarkov_depcensIDH1.RData"))

sum_illDeath1 <- 0
sum_illDeath2 <- 0
sum_illDeath3 <- 0
sum_illDeath4 <- 0
sum_illDeath5 <- 0
betaprev1 <- c()
betatrt2 <- c()
betatrt3 <- c()
for(k in 1:1000){
  
  p<-markov_testAG(NonMarkov_depcensIDH1[[k]])
  sum_illDeath1 <- sum_illDeath1 + p[1]
  sum_illDeath2 <- sum_illDeath2 + p[2]
  sum_illDeath3 <- sum_illDeath3 + p[3]
  sum_illDeath4 <- sum_illDeath4 + p[4]
  sum_illDeath5 <- sum_illDeath5 + p[5]
  betaprev1 <- c(betaprev1 , p[6])
  betatrt2 <- c(betatrt2 , p[7])
  betatrt3 <- c(betatrt3 , p[8])
}
#Results for table 1, appendix
prop_illDeath1sc4 <- sum_illDeath1
prop_illDeath2sc4 <- sum_illDeath2
prop_illDeath3sc4 <- sum_illDeath3

#print("Simulation setting 4, fourth line in Table 1, Appendix:")
#print(c(prop_illDeath1sc4 , prop_illDeath2sc4, prop_illDeath3sc4))

#Evaluations for the treatment effect
mean_betaprev1<- mean(betaprev1)
CI_betaprev1<-c(sort(betaprev1)[25], sort(betaprev1)[975])
mean_betatrt2<- mean(betatrt2)
CI_betatrt2<-c(sort(betatrt2)[25], sort(betatrt2)[975])
mean_betatrt3<- mean(betatrt3)
CI_betatrt3<-c(sort(betatrt3)[25], sort(betatrt3)[975])


rm(NonMarkov_depcensIDH1)
################################################################################
##as progressive MSM - Scenario 8

#Hazards 
alpha_01 <- 0.002
alpha_02 <- 0.0007
alpha_10 <- 0.004
alpha_12 <- 0.00075


IDM<-FALSE
seeds <- 1:B + 56 * 7
#scenario H1 8
NonMarkov_depcensMSMBase <-  mclapply(1:B, function(b) simulation_illDeathWithRecDep(n, alpha_01, alpha_02, alpha_10, alpha_12, IDM, frailty, gam1, gam2, alpha_0Z, seeds[b]), mc.cores = ncores)

#Hazards 
alpha_01 <- 0.002*exp(-0.1625)
alpha_02 <- 0.0007
alpha_10 <- 0.004
alpha_12 <- 0.00075

seeds <- 1:B + 31 * 13

NonMarkov_depcensMSMtrt <-  mclapply(1:B, function(b) simulation_illDeathWithRecDep(n, alpha_01, alpha_02, alpha_10, alpha_12, IDM, frailty, gam1, gam2, alpha_0Z, seeds[b]), mc.cores = ncores)

#make a list
NonMarkov_depcensMSMH1<-NonMarkov_depcensMSMBase

for (k in 1: B){
  NonMarkov_depcensMSMBase[[k]]$trt<-rep(0, dim(NonMarkov_depcensMSMBase[[k]])[1])
  NonMarkov_depcensMSMtrt[[k]]$trt<-rep(1, dim(NonMarkov_depcensMSMtrt[[k]])[1])
  NonMarkov_depcensMSMtrt[[k]]$id<-NonMarkov_depcensMSMtrt[[k]]$id+n
  NonMarkov_depcensMSMH1[[k]]<-rbind(NonMarkov_depcensMSMBase[[k]],NonMarkov_depcensMSMtrt[[k]])
}


save(NonMarkov_depcensMSMH1, file=paste0(dirHome,"NonMarkov_depcensMSMH1.RData"))

#calculation PWP model
load (file=paste0(dirHome,"NonMarkov_depcensMSMH1.RData"))

sum_progr1 <- 0
sum_progr2 <- 0
sum_progr3 <- 0
sum_progr4 <- 0
sum_progr5 <- 0
betaprev1 <- c()
betatrt2 <- c()
betatrt3 <- c()
for(k in 1:1000){
  
  p <-markov_testPWP(NonMarkov_depcensMSMH1[[k]])
  sum_progr1 <- sum_progr1 + p[1]
  sum_progr2 <- sum_progr2 + p[2]
  sum_progr3 <- sum_progr3 + p[3]
  sum_progr4 <- sum_progr4 + p[4]
  sum_progr5 <- sum_progr5 + p[5]
  betaprev1 <- c(betaprev1 , p[6])
  betatrt2 <- c(betatrt2 , p[7])
  betatrt3 <- c(betatrt3 , p[8])
}
#Results for table 1, appendix
prop_progr1sc8 <- sum_progr1
prop_progr2sc8 <- sum_progr2
prop_progr3sc8 <- sum_progr3

#print("Simulation setting 8, eighth line in Table 1, Appendix:")
#print(c(prop_progr1sc8 , prop_progr2sc8,  prop_progr3sc8))

#Evaluations for the treatment effect
mean_betaprev1<- mean(betaprev1)
CI_betaprev1<-c(sort(betaprev1)[25], sort(betaprev1)[975])
mean_betatrt2<- mean(betatrt2)
CI_betatrt2<-c(sort(betatrt2)[25], sort(betatrt2)[975])
mean_betatrt3<- mean(betatrt3)
CI_betatrt3<-c(sort(betatrt3)[25], sort(betatrt3)[975])


rm(NonMarkov_depcensMSMH1)


########################################################
#print statements:
print("Simulation setting 3, third line in Table 1, Appendix:")
print(c(prop_illDeath1sc3 , prop_illDeath2sc3, prop_illDeath3sc3))

print("Simulation setting 7, seventh line in Table 1, Appendix:")
print(c(prop_progr1sc7 , prop_progr2sc7,  prop_progr3sc7))

print("Simulation setting 4, fourth line in Table 1, Appendix:")
print(c(prop_illDeath1sc4 , prop_illDeath2sc4, prop_illDeath3sc4))

print("Simulation setting 8, eighth line in Table 1, Appendix:")
print(c(prop_progr1sc8 , prop_progr2sc8,  prop_progr3sc8))
