# Supplementary material for: The Challenge of Time‐to‐Event Analysis for Multiple Events: A Guided Tour From Time‐to‐First‐Event to Recurrent Time‐to‐Event Analysis
Source: Biom J. 2026 Jan 28;68(1):e70107. doi: 10.1002/bimj.70107 (PMC12848661; doi:10.1002/bimj.70107)
Supplement: Supplementary file 2 — Supporting File 2: bimj70107‐sup‐0001‐SuppMat.pdf. [file BIMJ-68-e70107-s002.zip › R_Files/H1_simulation_NonMarkovEntrydep.R]

##############################
###Simulates the data and calculates the results presented in table 1, Appendix
###for scenarios 9
##############################


#load functions
source("Fkt_sim_IDMNonMarkovEntrydep.R")

#set path for the results
dirHome<-"./Results_Simulation/"

library(parallel)
library(etm)
library(survival)
library(dplyr)
library(mvna)
library(lattice)
library(latex2exp)


#########################
### dep. Censoring
#########################
#number cores
ncores = 7
#number simulations
B <- 1000 
#number Units
n <- 300
#Hazards 
alpha_01 <- 0.002
alpha_02 <- 0.0007
alpha_10 <- 0.004
alpha_12 <- 0.00075

IDM<-FALSE

#Censoring True/False
alpha_0Z <- 0.00045


#Seeds
seeds <- 1:B + 56 * 7
#scenario H1 9
NONMarkov_depcensMSMentrydepBase <- mclapply(1:B, function(b) simulation_NONMarcovillDeathWithRecDepCens(n, alpha_01, alpha_02, alpha_10, alpha_12, IDM, alpha_0Z, seeds[b]), mc.cores = ncores)

#Hazards 
alpha_01 <- 0.002*exp(-0.1625)
alpha_02 <- 0.0007
alpha_10 <- 0.004
alpha_12 <- 0.00075

seeds <- 1:B + 31 * 13
NONMarkov_depcensMSMentrydeptrt <- mclapply(1:B, function(b) simulation_NONMarcovillDeathWithRecDepCens(n, alpha_01, alpha_02, alpha_10, alpha_12, IDM, alpha_0Z, seeds[b]), mc.cores = ncores)

#make a list
NONMarkov_depcensMSMentrydepH1<-NONMarkov_depcensMSMentrydepBase
 
for (k in 1: B){
  NONMarkov_depcensMSMentrydepBase[[k]]$trt<-rep(0, dim(NONMarkov_depcensMSMentrydepBase[[k]])[1])
  NONMarkov_depcensMSMentrydeptrt[[k]]$trt<-rep(1, dim(NONMarkov_depcensMSMentrydeptrt[[k]])[1])
  NONMarkov_depcensMSMentrydeptrt[[k]]$id<-NONMarkov_depcensMSMentrydeptrt[[k]]$id+n
  NONMarkov_depcensMSMentrydepH1[[k]]<-rbind(NONMarkov_depcensMSMentrydepBase[[k]],NONMarkov_depcensMSMentrydeptrt[[k]])
}


save(NONMarkov_depcensMSMentrydepH1 , file=paste0(dirHome,"NONMarkov_depcensMSMentrydepH1.RData"))

#PWP model test if entrytime has an influence
markov_testPWP <- function(data){
  
  data$prev_hosp<-rep(0, dim(data)[1])
  data$help<-ifelse(data$to==1,data$to, 0)
  
  data<- data%>%
    group_by(id) %>%
    arrange(id) %>%
    mutate(Value = cumsum(help))
  
  ##left-continuous
  data$prev_hosp<-ifelse(data$to==1, data$Value-1, data$Value)
  
  ## exclude times when individual is not at risk for endpoint 1
  data2<-data[data$from!=1,]
  
  #dataset for endpoint 2
  data3<-data
  data3<-data3[data3$prev_hosp>=1, ]
  
  #PWP model ab zweiten Übergang um entry=0 zu vermeiden.
  data2<-data2[data2$prev_hosp>=1, ]
  
  #Verry less patients have verry late transitions. Those entry times cause problems with Variance estimation. Therefore I limitted these times. 
  #Does not often occur
  data2$entry2<-ifelse(data2$entry>20000, 20000, data2$entry)
  
  
  #PWPmodel
  PWP<-coxph(Surv(entry,exit,to==1)~ entry2 + trt+ cluster(id)+ strata(prev_hosp), data2, control = coxph.control(timefix = FALSE))
  betaprev1<-exp(summary(PWP)$coefficients[1])
  betatrt2<-exp(summary(PWP)$coefficients[2])
  if((!is.na(summary(PWP)$coefficients[11]) && summary(PWP)$coefficients[11] < 0.05)){
    pval1<-1
  }else{
    pval1<-0
  }
  if((!is.na(summary(PWP)$coefficients[12]) && summary(PWP)$coefficients[12] < 0.05)){
    pval2<-1
  }else{
    pval2<-0
  }
  PWP<-coxph(Surv(entry,exit,to==1)~ trt+ cluster(id)+ strata(prev_hosp), data2, control = coxph.control(timefix = FALSE))
  betatrt3<-exp(summary(PWP)$coefficients[1])
  if((!is.na(summary(PWP)$coefficients[6]) && summary(PWP)$coefficients[6] < 0.05)){
    pval3<-1
  }else{
    pval3<-0
  }
  
  pval<-c(pval1, pval2, pval3, betaprev1, betatrt2, betatrt3)
  
  return(pval)
}


#calculation PWP model
load (file=paste0(dirHome,"NONMarkov_depcensMSMentrydepH1.RData"))
sum_progr1 <- 0
sum_progr2 <- 0
sum_progr3 <- 0
sum_progr4 <- 0
sum_progr5 <- 0
betaprev1 <- c()
betatrt2 <- c()
betatrt3 <- c()
for(k in 1:1000){
  
  p <-markov_testPWP(NONMarkov_depcensMSMentrydepH1[[k]])
  sum_progr1 <- sum_progr1 + p[1]
  sum_progr2 <- sum_progr2 + p[2]
  sum_progr3 <- sum_progr3 + p[3]
  betaprev1 <- c(betaprev1 , p[4])
  betatrt2 <- c(betatrt2 , p[5])
  betatrt3 <- c(betatrt3 , p[6])

}
#Results for table 1, appendix
prop_progr1sc9 <- sum_progr1
prop_progr2sc9 <- sum_progr2
prop_progr3sc9 <- sum_progr3

#print("Simulation setting 9, ninth line in Table 1, Appendix:")
#print(c(prop_progr1sc9 ,prop_progr2sc9 , prop_progr3sc9))

#Evaluations for the treatment effect
mean_betaprev1<- mean(betaprev1)
CI_betaprev1<-c(sort(betaprev1)[25], sort(betaprev1)[975])
mean_betatrt2<- mean(betatrt2)
CI_betatrt2<-c(sort(betatrt2)[25], sort(betatrt2)[975])
mean_betatrt3<- mean(betatrt3)
CI_betatrt3<-c(sort(betatrt3)[25], sort(betatrt3)[975])


rm(NONMarkov_depcensMSMentrydepH1)

#########################################
#print statements
print("Simulation setting 9, ninth line in Table 1, Appendix:")
print(c(prop_progr1sc9 ,prop_progr2sc9 , prop_progr3sc9))
