# Supplementary material for: The Challenge of Time‐to‐Event Analysis for Multiple Events: A Guided Tour From Time‐to‐First‐Event to Recurrent Time‐to‐Event Analysis
Source: Biom J. 2026 Jan 28;68(1):e70107. doi: 10.1002/bimj.70107 (PMC12848661; doi:10.1002/bimj.70107)
Supplement: Supplementary file 2 — Supporting File 2: bimj70107‐sup‐0001‐SuppMat.pdf. [file BIMJ-68-e70107-s002.zip › R_Files/H1_simulation_RandomCens.R]

##############################
###Simulates the data and calculates the results presented in table 1, Appendix
###for scenarios 1, 5, 2, 6
##############################


#load functions
source("Fkt_sim_IDMRandomCens.R")

#set path for the results
dirHome<-"./Results_Simulation/"

library(parallel)
library(etm)
library(survival)
library(dplyr)
library(mvna)
library(lattice)
library(latex2exp)


##########################################
#Aufruf Markov and random censoring ######
##########################################
#number cores
ncores = 7
#number simulations
B <- 1000 
#number Units
n <- 300 #Baseline
#Hazards 
alpha_01 <- 0.002
alpha_02 <- 0.0007
alpha_10 <- 0.004
alpha_12 <- 0.00075


IDM<-TRUE
#Values for Gamma-Frailty
#Mean = Variance = 2
gam1 <- 1
gam2 <- 2
frailty <- FALSE
#Censoring True/False
censoring <- TRUE
#Rate for Exp-Distribution of the censoring
rate <- 0.00045
#rate <- 0.07
#Seeds
seeds <- 1:B + 56 * 7

#scenario H1 1
Markov_randomcensIDBase <- mclapply(1:B, function(b) simulation_illDeathWithRec(n, alpha_01, alpha_02, alpha_10, alpha_12, IDM, frailty, gam1, gam2, censoring, rate, seeds[b]), mc.cores = ncores)

#Hazards 
alpha_01 <- 0.002*exp(-0.1625)
alpha_02 <- 0.0007
alpha_10 <- 0.004
alpha_12 <- 0.00075

seeds <- 1:B + 31 * 13
Markov_randomcensIDtrt <- mclapply(1:B, function(b) simulation_illDeathWithRec(n, alpha_01, alpha_02, alpha_10, alpha_12, IDM, frailty, gam1, gam2, censoring, rate, seeds[b]), mc.cores = ncores)

# make a list
Markov_randomcensIDH1<-Markov_randomcensIDBase

for (k in 1: B){
  Markov_randomcensIDBase[[k]]$trt<-rep(0, dim(Markov_randomcensIDBase[[k]])[1])
  Markov_randomcensIDtrt[[k]]$trt<-rep(1, dim(Markov_randomcensIDtrt[[k]])[1])
  Markov_randomcensIDtrt[[k]]$id<-Markov_randomcensIDtrt[[k]]$id+n
  Markov_randomcensIDH1[[k]]<-rbind(Markov_randomcensIDBase[[k]],Markov_randomcensIDtrt[[k]])
}

save(Markov_randomcensIDH1, file=paste0(dirHome,"Markov_randomcensIDH1.RData"))

#AG model test if previous transplantations have an influence
markov_testAG <- function(data){

  data$prev_hosp<-rep(0, dim(data)[1])
  data$help<-ifelse(data$to==1,data$to, 0)
  
  data<- data%>%
    group_by(id) %>%
    arrange(id) %>%
    mutate(Value = cumsum(help))
  
  ##left-continuous
  data$prev_hosp<-ifelse(data$to==1, data$Value-1, data$Value)
 
  # treatmentgroup already specified

  ## exclude times when individual is not at risk
  data2<-data[data$from!=1,]
  
  #Andersen Gill Model
  AG<- coxph(Surv(entry,exit,to==1)~prev_hosp+trt+cluster(id), data2)
  betaprev1<-exp(summary(AG)$coefficients[1])
  betatrt2<-exp(summary(AG)$coefficients[2])
  if((!is.na(summary(AG)$coefficients[11]) && summary(AG)$coefficients[11] < 0.05)){
    pval1<-1
  }else{
    pval1<-0
  }
  if((!is.na(summary(AG)$coefficients[12]) && summary(AG)$coefficients[12] < 0.05)){
    pval2<-1
  }else{
    pval2<-0
  }
  AG<- coxph(Surv(entry,exit,to==1)~trt+cluster(id), data2)
  betatrt3<-exp(summary(AG)$coefficients[1])
  if((!is.na(summary(AG)$coefficients[6]) && summary(AG)$coefficients[6] < 0.05)){
    pval3<-1
  }else{
    pval3<-0
  }
  data3<-data2[data2$prev_hosp>=1, ]
  AG<- coxph(Surv(entry,exit,to==1)~entry+trt+cluster(id), data3)
  if((!is.na(summary(AG)$coefficients[11]) && summary(AG)$coefficients[11] < 0.05)){
    pval4<-1
  }else{
    pval4<-0
  }
  if((!is.na(summary(AG)$coefficients[12]) && summary(AG)$coefficients[12] < 0.05)){
    pval5<-1
  }else{
    pval5<-0
  }
  
  
  
  
  pval<-c(pval1,pval2, pval3, pval4, pval5, betaprev1, betatrt2, betatrt3)
  
  return(pval)
}

# Anderson Gill model
load (file=paste0(dirHome,"Markov_randomcensIDH1.RData"))
sum_illDeath1 <- 0
sum_illDeath2 <- 0
sum_illDeath3 <- 0
sum_illDeath4 <- 0
sum_illDeath5 <- 0
betaprev1 <- c()
betatrt2 <- c()
betatrt3 <- c()
for(k in 1:1000){
  
  p<-markov_testAG(Markov_randomcensIDH1[[k]])
  sum_illDeath1 <- sum_illDeath1 + p[1]
  sum_illDeath2 <- sum_illDeath2 + p[2]
  sum_illDeath3 <- sum_illDeath3 + p[3]
  sum_illDeath4 <- sum_illDeath4 + p[4]
  sum_illDeath5 <- sum_illDeath5 + p[5]
  betaprev1 <- c(betaprev1 , p[6])
  betatrt2 <- c(betatrt2 , p[7])
  betatrt3 <- c(betatrt3 , p[8])
}
#Results for table 1, Appendix
prop_illDeath1sc1 <- sum_illDeath1
prop_illDeath2sc1 <- sum_illDeath2
prop_illDeath3sc1 <- sum_illDeath3

#print("Simulation setting 1, first line in Table 1, Appendix:")
#print(c(prop_illDeath1sc1 , prop_illDeath2sc1, prop_illDeath3sc1))


#Evaluations for the treatment effect
mean_betaprev1<- mean(betaprev1)
CI_betaprev1<-c(sort(betaprev1)[25], sort(betaprev1)[975])
mean_betatrt2<- mean(betatrt2)
CI_betatrt2<-c(sort(betatrt2)[25], sort(betatrt2)[975])
mean_betatrt3<- mean(betatrt3)
CI_betatrt3<-c(sort(betatrt3)[25], sort(betatrt3)[975])


rm(Markov_randomcensIDH1)
################################################################################
##as progressibe MSM - Scenario 5

#Hazards 
alpha_01 <- 0.002
alpha_02 <- 0.0007
alpha_10 <- 0.004
alpha_12 <- 0.00075

n<-300
IDM<-FALSE
seeds <- 1:B + 56 * 7
#scenario H1 5
Markov_randomcensMSMBase <-  mclapply(1:B, function(b) simulation_illDeathWithRec(n, alpha_01, alpha_02, alpha_10, alpha_12, IDM, frailty, gam1, gam2, censoring, rate, seeds[b]), mc.cores = ncores)

alpha_01 <- 0.002*exp(-0.1625)
alpha_02 <- 0.0007
alpha_10 <- 0.004
alpha_12 <- 0.00075

seeds <- 1:B + 31 * 13

Markov_randomcensMSMtrt <-  mclapply(1:B, function(b) simulation_illDeathWithRec(n, alpha_01, alpha_02, alpha_10, alpha_12, IDM, frailty, gam1, gam2, censoring, rate, seeds[b]), mc.cores = ncores)

#make a list
Markov_randomcensMSMH1<-Markov_randomcensMSMBase
 
for (k in 1: B){
  Markov_randomcensMSMBase[[k]]$trt<-rep(0, dim(Markov_randomcensMSMBase[[k]])[1])
  Markov_randomcensMSMtrt[[k]]$trt<-rep(1, dim(Markov_randomcensMSMtrt[[k]])[1])
  Markov_randomcensMSMtrt[[k]]$id<-Markov_randomcensMSMtrt[[k]]$id+n
  Markov_randomcensMSMH1[[k]]<-rbind(Markov_randomcensMSMBase[[k]],Markov_randomcensMSMtrt[[k]])
}

save(Markov_randomcensMSMH1, file=paste0(dirHome,"Markov_randomcensMSMH1.RData"))


#PWP model test if entrytime has an influence
markov_testPWP <- function(data){

  data$prev_hosp<-rep(0, dim(data)[1])
  data$help<-ifelse(data$to==1,data$to, 0)
  
  data<- data%>%
    group_by(id) %>%
    arrange(id) %>%
    mutate(Value = cumsum(help))
  
  ##left-continuous
  data$prev_hosp<-ifelse(data$to==1, data$Value-1, data$Value)
  
  ## exclude times when individual is not at risk for endpoint 1
  data2<-data[data$from!=1,]
  
  #dataset for endpoint 2
  data3<-data
  data3<-data3[data3$prev_hosp>=1, ]
  
  #PWP model ab zweiten Übergang um entry=0 zu vermeiden.
  data2<-data2[data2$prev_hosp>=1, ]
  
  #PWPmodel
  PWP<-coxph(Surv(entry,exit,to==1)~ entry + trt+ cluster(id)+ strata(prev_hosp), data2)
  betaprev1<-exp(summary(PWP)$coefficients[1])
  betatrt2<-exp(summary(PWP)$coefficients[2])
  if((!is.na(summary(PWP)$coefficients[11]) && summary(PWP)$coefficients[11] < 0.05)){
    pval1<-1
  }else{
    pval1<-0
  }
  if((!is.na(summary(PWP)$coefficients[12]) && summary(PWP)$coefficients[12] < 0.05)){
    pval2<-1
  }else{
    pval2<-0
  }
  PWP<-coxph(Surv(entry,exit,to==1)~ trt+ cluster(id)+ strata(prev_hosp), data2)
  betatrt3<-exp(summary(PWP)$coefficients[1])
  if((!is.na(summary(PWP)$coefficients[6]) && summary(PWP)$coefficients[6] < 0.05)){
    pval3<-1
  }else{
    pval3<-0
  }
  
  PWP<-coxph(Surv(entry,exit,to==2)~ entry + trt+ cluster(id)+ strata(prev_hosp), data3)
  if((!is.na(summary(PWP)$coefficients[11]) && summary(PWP)$coefficients[11] < 0.05)){
    pval4<-1
  }else{
    pval4<-0
  }
  if((!is.na(summary(PWP)$coefficients[12]) && summary(PWP)$coefficients[12] < 0.05)){
    pval5<-1
  }else{
    pval5<-0
  }
  
  pval<-c(pval1, pval2, pval3, pval4, pval5, betaprev1, betatrt2, betatrt3)
  
  return(pval)
}


#Calculation PWP model
load (file=paste0(dirHome,"Markov_randomcensMSMH1.RData"))
sum_progr1 <- 0
sum_progr2 <- 0
sum_progr3 <- 0
sum_progr4 <- 0
sum_progr5 <- 0
betaprev1 <- c()
betatrt2 <- c()
betatrt3 <- c()
for(k in 1:1000){
  
  p <-markov_testPWP(Markov_randomcensMSMH1[[k]])
  sum_progr1 <- sum_progr1 + p[1]
  sum_progr2 <- sum_progr2 + p[2]
  sum_progr3 <- sum_progr3 + p[3]
  sum_progr4 <- sum_progr4 + p[4]
  sum_progr5 <- sum_progr5 + p[5]
  betaprev1 <- c(betaprev1 , p[6])
  betatrt2 <- c(betatrt2 , p[7])
  betatrt3 <- c(betatrt3 , p[8])
}
#results for table 1, Appendix
prop_progr1sc5 <- sum_progr1
prop_progr2sc5 <- sum_progr2
prop_progr3sc5 <- sum_progr3

#print("Simulation setting 5, fifth line in Table 1, Appendix:")
#print(c(prop_progr1sc5 , prop_progr2sc5,  prop_progr3sc5))

#Evaluations for the treatment effect
mean_betaprev1<- mean(betaprev1)
CI_betaprev1<-c(sort(betaprev1)[25], sort(betaprev1)[975])
mean_betatrt2<- mean(betatrt2)
CI_betatrt2<-c(sort(betatrt2)[25], sort(betatrt2)[975])
mean_betatrt3<- mean(betatrt3)
CI_betatrt3<-c(sort(betatrt3)[25], sort(betatrt3)[975])


rm(Markov_randomcensMSMH1)


##########################################
#Call Non Markov and random censoring ######
##########################################


#number Units
n <- 300
#Hazards 
alpha_01 <- 0.002
alpha_02 <- 0.0007
alpha_10 <- 0.004
alpha_12 <- 0.00075


IDM<-TRUE
#Values for Gamma-Frailty
#Mean = Variance = 2
gam1 <- 2
gam2 <- 1
frailty <- TRUE
#Censoring True/False
censoring <- TRUE
#Rate for Exp-Distribution of the censoring
rate <- 0.00045
#rate<-0.07
#Seeds
seeds <- 1:B + 56 * 7

#scenario H1 2
NonMarkov_randomcensIDBase <-mclapply(1:B, function(b) simulation_illDeathWithRec(n, alpha_01, alpha_02, alpha_10, alpha_12, IDM, frailty, gam1, gam2, censoring, rate, seeds[b]), mc.cores = ncores)

alpha_01 <- 0.002*exp(-0.1625)
alpha_02 <- 0.0007
alpha_10 <- 0.004
alpha_12 <- 0.00075

seeds <- 1:B + 31 * 13

NonMarkov_randomcensIDtrt <-mclapply(1:B, function(b) simulation_illDeathWithRec(n, alpha_01, alpha_02, alpha_10, alpha_12, IDM, frailty, gam1, gam2, censoring, rate, seeds[b]), mc.cores = ncores)

#make a list
NonMarkov_randomcensIDH1<-NonMarkov_randomcensIDBase

for (k in 1: B){
  NonMarkov_randomcensIDBase[[k]]$trt<-rep(0, dim(NonMarkov_randomcensIDBase[[k]])[1])
  NonMarkov_randomcensIDtrt[[k]]$trt<-rep(1, dim(NonMarkov_randomcensIDtrt[[k]])[1])
  NonMarkov_randomcensIDtrt[[k]]$id<-NonMarkov_randomcensIDtrt[[k]]$id+n
  NonMarkov_randomcensIDH1[[k]]<-rbind(NonMarkov_randomcensIDBase[[k]],NonMarkov_randomcensIDtrt[[k]])
}


save(NonMarkov_randomcensIDH1, file=paste0(dirHome,"NonMarkov_randomcensIDH1.RData"))


#Calculation Anderson Gill model
load (file=paste0(dirHome,"NonMarkov_randomcensIDH1.RData"))
sum_illDeath1 <- 0
sum_illDeath2 <- 0
sum_illDeath3 <- 0
sum_illDeath4 <- 0
sum_illDeath5 <- 0
betaprev1 <- c()
betatrt2 <- c()
betatrt3 <- c()
for(k in 1:1000){
  
  p<-markov_testAG(NonMarkov_randomcensIDH1[[k]])
  sum_illDeath1 <- sum_illDeath1 + p[1]
  sum_illDeath2 <- sum_illDeath2 + p[2]
  sum_illDeath3 <- sum_illDeath3 + p[3]
  sum_illDeath4 <- sum_illDeath4 + p[4]
  sum_illDeath5 <- sum_illDeath5 + p[5]
  betaprev1 <- c(betaprev1 , p[6])
  betatrt2 <- c(betatrt2 , p[7])
  betatrt3 <- c(betatrt3 , p[8])
}
#Results for table 1; appendix
prop_illDeath1sc2 <- sum_illDeath1
prop_illDeath2sc2 <- sum_illDeath2
prop_illDeath3sc2 <- sum_illDeath3

#print("Simulation setting 2, second line in Table 1, Appendix:")
#print(c(prop_illDeath1sc2, prop_illDeath2sc2, prop_illDeath3sc2))


#Evaluations for the treatment effect
mean_betaprev1<- mean(betaprev1)
CI_betaprev1<-c(sort(betaprev1)[25], sort(betaprev1)[975])
mean_betatrt2<- mean(betatrt2)
CI_betatrt2<-c(sort(betatrt2)[25], sort(betatrt2)[975])
mean_betatrt3<- mean(betatrt3)
CI_betatrt3<-c(sort(betatrt3)[25], sort(betatrt3)[975])


rm(NonMarkov_randomcensIDH1)
################################################################################
##as progressive MSM - Scenario 6

#Hazards 
alpha_01 <- 0.002
alpha_02 <- 0.0007
alpha_10 <- 0.004
alpha_12 <- 0.00075

IDM<-FALSE
seeds <- 1:B + 56 * 7
#scenario H1 6
NonMarkov_randomcensMSMBase <-  mclapply(1:B, function(b) simulation_illDeathWithRec(n, alpha_01, alpha_02, alpha_10, alpha_12, IDM, frailty, gam1, gam2, censoring, rate, seeds[b]), mc.cores = ncores)

alpha_01 <- 0.002*exp(-0.1625)
alpha_02 <- 0.0007
alpha_10 <- 0.004
alpha_12 <- 0.00075

seeds <- 1:B + 31 * 13
NonMarkov_randomcensMSMtrt <-  mclapply(1:B, function(b) simulation_illDeathWithRec(n, alpha_01, alpha_02, alpha_10, alpha_12, IDM, frailty, gam1, gam2, censoring, rate, seeds[b]), mc.cores = ncores)

#make a list
NonMarkov_randomcensMSMH1<-NonMarkov_randomcensMSMBase
 
for (k in 1: B){
  NonMarkov_randomcensMSMBase[[k]]$trt<-rep(0, dim(NonMarkov_randomcensMSMBase[[k]])[1])
  NonMarkov_randomcensMSMtrt[[k]]$trt<-rep(1, dim(NonMarkov_randomcensMSMtrt[[k]])[1])
  NonMarkov_randomcensMSMtrt[[k]]$id<-NonMarkov_randomcensMSMtrt[[k]]$id+n
  NonMarkov_randomcensMSMH1[[k]]<-rbind(NonMarkov_randomcensMSMBase[[k]],NonMarkov_randomcensMSMtrt[[k]])
}


save(NonMarkov_randomcensMSMH1, file=paste0(dirHome,"NonMarkov_randomcensMSMH1.RData"))

#calculation PWP model
load (file=paste0(dirHome,"NonMarkov_randomcensMSMH1.RData"))

sum_progr1 <- 0
sum_progr2 <- 0
sum_progr3 <- 0
sum_progr4 <- 0
sum_progr5 <- 0
betaprev1 <- c()
betatrt2 <- c()
betatrt3 <- c()
for(k in 1:1000){
  
  p <-markov_testPWP(NonMarkov_randomcensMSMH1[[k]])
  sum_progr1 <- sum_progr1 + p[1]
  sum_progr2 <- sum_progr2 + p[2]
  sum_progr3 <- sum_progr3 + p[3]
  sum_progr4 <- sum_progr4 + p[4]
  sum_progr5 <- sum_progr5 + p[5]
  betaprev1 <- c(betaprev1 , p[6])
  betatrt2 <- c(betatrt2 , p[7])
  betatrt3 <- c(betatrt3 , p[8])
}
#Results for table 1, appendix
prop_progr1sc6 <- sum_progr1
prop_progr2sc6 <- sum_progr2
prop_progr3sc6 <- sum_progr3

#print("Simulation setting 6, sixth line in Table 1, Appendix:")
#print(c(prop_progr1sc6  , prop_progr2sc6,  prop_progr3sc6))

#Evaluations for the treatment effect
mean_betaprev1<- mean(betaprev1)
CI_betaprev1<-c(sort(betaprev1)[25], sort(betaprev1)[975])
mean_betatrt2<- mean(betatrt2)
CI_betatrt2<-c(sort(betatrt2)[25], sort(betatrt2)[975])
mean_betatrt3<- mean(betatrt3)
CI_betatrt3<-c(sort(betatrt3)[25], sort(betatrt3)[975])


rm(NonMarkov_randomcensMSMH1)

############################################
#print statements
print("Simulation setting 1, first line in Table 1, Appendix:")
print(c(prop_illDeath1sc1 , prop_illDeath2sc1, prop_illDeath3sc1))

print("Simulation setting 5, fifth line in Table 1, Appendix:")
print(c(prop_progr1sc5 , prop_progr2sc5,  prop_progr3sc5))

print("Simulation setting 2, second line in Table 1, Appendix:")
print(c(prop_illDeath1sc2, prop_illDeath2sc2, prop_illDeath3sc2))

print("Simulation setting 6, sixth line in Table 1, Appendix:")
print(c(prop_progr1sc6 , prop_progr2sc6, prop_progr3sc6))
