# Supplementary material for: The Challenge of Time‐to‐Event Analysis for Multiple Events: A Guided Tour From Time‐to‐First‐Event to Recurrent Time‐to‐Event Analysis
Source: Biom J. 2026 Jan 28;68(1):e70107. doi: 10.1002/bimj.70107 (PMC12848661; doi:10.1002/bimj.70107)
Supplement: Supplementary file 2 — Supporting File 2: bimj70107‐sup‐0001‐SuppMat.pdf. [file BIMJ-68-e70107-s002.zip › R_Files/Simulation_plots.R]

##########################################################################
#Calculates the estimates of
#-mean number of hospitalizations (Fig 11, 12 in Appendix)
#-average length of stay (Fig 9, 10 in Appendix)
#-Hazard and partly cond. transition rates (Fig. 9,10 in main document)
#-state occupation probability in state 2 (Fig. 13, 14 in Appendix)

#with the previous simulated IDM data: 
#Markov with random and state-dependent censoring and non Markov with random and state-dependent censoring:
#Markov_randomcensID.RData
#NonMarkov_randomcensID.RData
#Markov_depcensID.RData
#NonMarkov_depcensID.RData
#furthermore simulates data with no censoring Markov and non Markov (calls Fkt_sim_IDMRandomCens.R) 
############################################################################


#load functions
source("Fkt_sim_IDMRandomCens.R")

#set path for the results
dirHome<-"./Results_Simulation/"


library(mvna)
library(etm)
library(mets)
library(timereg)
library(parallel)
library(survival)
library(dplyr)
library(lattice)
library(latex2exp)

#the Nelson-Aalen estimator for 0->1
tra<-matrix(FALSE, ncol=3, nrow=3)
tra[1,2:3]<-TRUE
tra[2,c(1,3)]<-TRUE
NelAaAG <- function(data, tra, times){
  NAal<-mvna(data, c("0","1","2"),tra,"cens")
  Est<-predict(NAal,times, tr.choice="0 1")$`0 1`[,2]
  return(Est)
}


#Function for the average length of stay 
ALength <- function(data, tra, times){
    
    last_exit<-max(data$exit)
    cens_code<-"cens"
    start<-0
    stop<-last_exit

    AJ_all<-etm(data,  c(0,1,2), tra, cens_code, start, stop, covariance= FALSE)
    
    length_stay_t<-sapply(times, function(t){
      ##mean by time-point:
      if(length(AJ_all[["time"]][AJ_all[["time"]]<=t])==0) {length_stay<-0}
      if(length(AJ_all[["time"]][AJ_all[["time"]]<=t])!=0) {
      event_times<- AJ_all[["time"]][AJ_all[["time"]]<=t]
      
      last_time<- event_times[length(event_times)]
      
      length_stay<-sum(sapply(seq_along(event_times), function(j){
        ##
        if(j!=1){
          summand<-AJ_all[["est"]] [1,2,as.character(event_times[j])]*(event_times[j]-event_times[j-1])
          
        }
        else{
          summand<-AJ_all[["est"]] [1,2,as.character(event_times[j])]*event_times[j]
        }
        return(summand)
        
      }
      ))
      }
      return(length_stay) 
    }
    )
    return(length_stay_t)
}


#Function for mean number of hospitalizations 
MeanN <- function(data, tra, times){
  data$to1<-ifelse(data$to==1,1,0)
  data$to2<-ifelse(data$to==2,1,0)
  xr<-phreg(Surv(entry, exit, to1)~cluster(id), data=data)
  dr<-phreg(Surv(entry, exit, to2)~cluster(id), data=data)
  meanEv<-recurrentMarginal(xr,dr)
  Est<-summary(meanEv, times=times)$mean
  return(Est)
}


#state occupation prob in state 2
OS <- function(data, tra, times){
  AJ<-etm(data, c("0","1","2"),tra,"cens",s=0)
  Est<-trprob(AJ, "0 2", times)
  return(Est)
}

##Illness death model,
##Markov
##Random Cens

load (file=paste0(dirHome,"Markov_randomcensID.RData"))

times<-mvna(Markov_randomcensID[[1]], c("0","1","2"),tra,"cens")[["0 1"]]$time


NelAaMat<-matrix(0, nrow=length(times), ncol=1000)
LengthMat<-matrix(0, nrow=length(times), ncol=1000)
MeanMat<-matrix(0, nrow=length(times), ncol=1000)
OSMat<-matrix(0, nrow=length(times), ncol=1000)
for (i in 1: 1000){
  NelAaMat[, i]<-NelAaAG(Markov_randomcensID[[i]], tra, times)
  LengthMat[, i]<-ALength(Markov_randomcensID[[i]], tra, times)
  MeanMat[, i]<-MeanN(Markov_randomcensID[[i]], tra, times)
  OSMat[,i]<-OS(Markov_randomcensID[[i]], tra, times)
}
NelAaMeanIDMarkovRandCens<-apply(NelAaMat ,1,mean)
LengthMeanIDMarkovRandCens<-apply(LengthMat ,1,mean)
MeanMeanIDMarkovRandCens<-apply(MeanMat ,1,mean)
OSMeanIDMarkovRandCens<-apply(OSMat ,1,mean)

##Illness death model
##Non Markov
##Random Cens

load (file=paste0(dirHome,"NonMarkov_randomcensID.RData"))

NelAaMat<-matrix(0, nrow=length(times), ncol=1000)
LengthMat<-matrix(0, nrow=length(times), ncol=1000)
MeanMat<-matrix(0, nrow=length(times), ncol=1000)
OSMat<-matrix(0, nrow=length(times), ncol=1000)
for (i in 1: 1000){
  NelAaMat[, i]<-NelAaAG(NonMarkov_randomcensID[[i]], tra, times)
  LengthMat[, i]<-ALength(NonMarkov_randomcensID[[i]], tra, times)
  MeanMat[, i]<-MeanN(NonMarkov_randomcensID[[i]], tra, times)
  OSMat[, i]<-OS(NonMarkov_randomcensID[[i]], tra, times)
}
NelAaMeanIDNONMarkovRandCens<-apply(NelAaMat ,1,mean)
LengthMeanIDNONMarkovRandCens<-apply(LengthMat ,1,mean)
MeanMeanIDNONMarkovRandCens<-apply(MeanMat ,1,mean)
OSMeanIDNONMarkovRandCens<-apply(OSMat ,1,mean)


##Illness death model
##Markov
##Dep Cens

load (file=paste0(dirHome,"Markov_depcensID.RData"))

NelAaMat<-matrix(0, nrow=length(times), ncol=1000)
LengthMat<-matrix(0, nrow=length(times), ncol=1000)
MeanMat<-matrix(0, nrow=length(times), ncol=1000)
OSMat<-matrix(0, nrow=length(times), ncol=1000)
for (i in 1: 1000){
  NelAaMat[, i]<-NelAaAG(Markov_depcensID[[i]], tra, times)
  LengthMat[, i]<-ALength(Markov_depcensID[[i]], tra, times)
  MeanMat[, i]<-MeanN(Markov_depcensID[[i]], tra, times)
  OSMat[, i]<-OS(Markov_depcensID[[i]], tra, times)
}
NelAaMeanIDMarkovDepCens<-apply(NelAaMat ,1,mean)
LengthMeanIDMarkovDepCens<-apply(LengthMat ,1,mean)
MeanMeanIDMarkovDepCens<-apply(MeanMat ,1,mean)
OSMeanIDMarkovDepCens<-apply(OSMat ,1,mean)


##Illness death model
##Non Markov
##Dep Cens

load (file=paste0(dirHome,"NonMarkov_depcensID.RData"))

NelAaMat<-matrix(0, nrow=length(times), ncol=1000)
LengthMat<-matrix(0, nrow=length(times), ncol=1000)
MeanMat<-matrix(0, nrow=length(times), ncol=1000)
OSMat<-matrix(0, nrow=length(times), ncol=1000)
for (i in 1: 1000){
  NelAaMat[, i]<-NelAaAG(NonMarkov_depcensID[[i]], tra, times)
  LengthMat[, i]<-ALength(NonMarkov_depcensID[[i]], tra, times)
  MeanMat[, i]<-MeanN(NonMarkov_depcensID[[i]], tra, times)
  OSMat[, i]<-OS(NonMarkov_depcensID[[i]], tra, times)
}
NelAaMeanIDNONMarkovDepCens<-apply(NelAaMat ,1,mean)
LengthMeanIDNONMarkovDepCens<-apply(LengthMat ,1,mean)
MeanMeanIDNONMarkovDepCens<-apply(MeanMat ,1,mean)
OSMeanIDNONMarkovDepCens<-apply(OSMat ,1,mean)


### Illness death model , Markov without censoring

#number cores
ncores = 7
#number simulations
B <- 1000 
#number units/ patients
n <- 600
#Hazards 
alpha_01 <- 0.002
alpha_02 <- 0.0007
alpha_10 <- 0.004
alpha_12 <- 0.00075

IDM<-TRUE
#Values for Gamma-Frailty
#mean = Variance = 2
gam1 <- 2
gam2 <- 1
frailty <- FALSE
#censoring True/False
censoring <- FALSE
#Rate for Exp-Distribution of the censoring
rate <- 0
#Seeds
seeds <- 1:B + 56 * 7

Markov_ohnecensID <- mclapply(1:B, function(b) simulation_illDeathWithRec(n, alpha_01, alpha_02, alpha_10, alpha_12, IDM, frailty, gam1, gam2, censoring, rate, seeds[b]), mc.cores = ncores)
save(Markov_ohnecensID, file=paste0(dirHome,"Markov_ohnecensID.RData"))

load (file=paste0(dirHome,"Markov_ohnecensID.RData"))


NelAaMat<-matrix(0, nrow=length(times), ncol=1000)
LengthMat<-matrix(0, nrow=length(times), ncol=1000)
MeanMat<-matrix(0, nrow=length(times), ncol=1000)
OSMat<-matrix(0, nrow=length(times), ncol=1000)
for (i in 1: 1000){
  NelAaMat[, i]<-NelAaAG(Markov_ohnecensID[[i]], tra, times)
  LengthMat[, i]<-ALength(Markov_ohnecensID[[i]], tra, times)
  MeanMat[, i]<-MeanN(Markov_ohnecensID[[i]], tra, times)
  OSMat[, i]<-OS(Markov_ohnecensID[[i]], tra, times)
}
NelAaMeanIDMarkovOhneCens<-apply(NelAaMat ,1,mean)
LengthMeanIDMarkovOhneCens<-apply(LengthMat ,1,mean)
MeanMeanIDMarkovOhneCens<-apply(MeanMat ,1,mean)
OSMeanIDMarkovOhneCens<-apply(OSMat ,1,mean)

########################
###call Illness death Model, non Markov, w/o cens

IDM<-TRUE
#Values for Gamma-Frailty
#Mean = Variance = 2
gam1 <- 2
gam2 <- 1
frailty <- TRUE
#Censoring True/False
censoring <- FALSE
#Rate for Exp-Distribution for the censoring
rate <- 0
#Seeds
seeds <- 1:B + 56 * 7


NonMarkov_OhnecensID <-mclapply(1:B, function(b) simulation_illDeathWithRec(n, alpha_01, alpha_02, alpha_10, alpha_12, IDM, frailty, gam1, gam2, censoring, rate, seeds[b]), mc.cores = ncores)
save(NonMarkov_OhnecensID, file=paste0(dirHome,"NonMarkov_OhnecensID.RData"))

load (file=paste0(dirHome,"NonMarkov_OhnecensID.RData"))


NelAaMat<-matrix(0, nrow=length(times), ncol=1000)
LengthMat<-matrix(0, nrow=length(times), ncol=1000)
MeanMat<-matrix(0, nrow=length(times), ncol=1000)
OSMat<-matrix(0, nrow=length(times), ncol=1000)
for (i in 1: 1000){
  NelAaMat[, i]<-NelAaAG(NonMarkov_OhnecensID[[i]], tra, times)
  LengthMat[, i]<-ALength(NonMarkov_OhnecensID[[i]], tra, times)
  MeanMat[, i]<-MeanN(NonMarkov_OhnecensID[[i]], tra, times)
  OSMat[, i]<-OS(NonMarkov_OhnecensID[[i]], tra, times)
}
NelAaMeanIDNONMarkovOhneCens<-apply(NelAaMat ,1,mean)
LengthMeanIDNONMarkovOhneCens<-apply(LengthMat ,1,mean)
MeanMeanIDNONMarkovOhneCens<-apply(MeanMat ,1,mean)
OSMeanIDNONMarkovOhneCens<-apply(OSMat ,1,mean)

#save everything:
save(NelAaMeanIDMarkovRandCens, file=paste0(dirHome,"NelAaMeanIDMarkovRandCensResults.RData"))
save(NelAaMeanIDMarkovDepCens, file=paste0(dirHome,"NelAaMeanIDMarkovDepCensResults.RData"))
save(NelAaMeanIDMarkovOhneCens, file=paste0(dirHome,"NelAaMeanIDMarkovOhneCensResults.RData"))

save(NelAaMeanIDNONMarkovRandCens, file=paste0(dirHome,"NelAaMeanIDNONMarkovRandCensResults.RData"))
save(NelAaMeanIDNONMarkovDepCens, file=paste0(dirHome,"NelAaMeanIDNONMarkovDepCensResults.RData"))
save(NelAaMeanIDNONMarkovOhneCens, file=paste0(dirHome,"NelAaMeanIDNONMarkovOhneCensResults.RData"))

save(LengthMeanIDMarkovRandCens, file=paste0(dirHome,"LengthMeanIDMarkovRandCensResults.RData"))
save(LengthMeanIDMarkovDepCens, file=paste0(dirHome,"LengthMeanIDMarkovDepCensResults.RData"))
save(LengthMeanIDMarkovOhneCens, file=paste0(dirHome,"LengthMeanIDMarkovOhneCensResults.RData"))

save(LengthMeanIDNONMarkovRandCens, file=paste0(dirHome,"LengthMeanIDNONMarkovRandCensResults.RData"))
save(LengthMeanIDNONMarkovDepCens, file=paste0(dirHome,"LengthMeanIDNONMarkovDepCensResults.RData"))
save(LengthMeanIDNONMarkovOhneCens, file=paste0(dirHome,"LengthMeanIDNONMarkovOhneCensResults.RData"))

save(MeanMeanIDMarkovRandCens, file=paste0(dirHome,"MeanMeanIDMarkovRandCensResults.RData"))
save(MeanMeanIDMarkovDepCens, file=paste0(dirHome,"MeanMeanIDMarkovDepCensResults.RData"))
save(MeanMeanIDMarkovOhneCens, file=paste0(dirHome,"MeanMeanIDMarkovOhneCensResults.RData"))

save(MeanMeanIDNONMarkovRandCens, file=paste0(dirHome,"MeanMeanIDNONMarkovRandCensResults.RData"))
save(MeanMeanIDNONMarkovDepCens, file=paste0(dirHome,"MeanMeanIDNONMarkovDepCensResults.RData"))
save(MeanMeanIDNONMarkovOhneCens, file=paste0(dirHome,"MeanMeanIDNONMarkovOhneCensResults.RData"))

save(OSMeanIDMarkovRandCens, file=paste0(dirHome,"OSMeanIDMarkovRandCensResults.RData"))
save(OSMeanIDMarkovDepCens, file=paste0(dirHome,"OSMeanIDMarkovDepCensResults.RData"))
save(OSMeanIDMarkovOhneCens, file=paste0(dirHome,"OSMeanIDMarkovOhneCensResults.RData"))

save(OSMeanIDNONMarkovRandCens, file=paste0(dirHome,"OSMeanIDNONMarkovRandCensResults.RData"))
save(OSMeanIDNONMarkovDepCens, file=paste0(dirHome,"OSMeanIDNONMarkovDepCensResults.RData"))
save(OSMeanIDNONMarkovOhneCens, file=paste0(dirHome,"OSMeanIDNONMarkovOhneCensResults.RData"))

#########################################################################
##########################################################################

###Plots NELSON AALEN ESTIMATOR
###Markov
###datasets: times, NelAaMeanIDMarkovRandCens, NelAaMeanIDMarkovDepCens, NelAaMeanIDMarkovOhneCens
#Figure 9, main document
png(paste0(dirHome,"Fig9_Main_SimNelAaMarkov.png"), height = 2750, width = 3000, res = 400)
plot(times, NelAaMeanIDMarkovRandCens, type="s", col="grey28", ylab="Nelson-Aalen estimates", xlab="time in days", lty=2 , lwd=2, ylim = c(0 , 11))
lines(times, NelAaMeanIDMarkovDepCens, type="s", col="grey38",  lty=3, lwd=2)
lines(times, NelAaMeanIDMarkovOhneCens, type="s", col="black", lty=1, lwd=2)
legend("topleft", c("rand. cens", "dep. cens", "no cens"), col=c("grey28", "grey38", "black"), lty=c(2,3,1), lwd=2)
dev.off()
###Plots
### NON Markov
###datasets: times, NelAaMeanIDNONMarkovRandCens, NelAaMeanIDNONMarkovDepCens, NelAaMeanIDNONMarkovOhneCens
#Figure 10, main document
png(paste0(dirHome,"Fig10_Main_SimNelAaNONMarkov.png"), height = 2750, width = 3000, res = 400)
plot(times, NelAaMeanIDNONMarkovRandCens, type="s", col="grey28", ylab="Nelson-Aalen estimates",xlab="time in days", lty=2 , lwd=2, ylim = c(0 , 11))
lines(times, NelAaMeanIDNONMarkovDepCens, type="s", col="grey38",  lty=3, lwd=2)
lines(times, NelAaMeanIDNONMarkovOhneCens, type="s", col="black", lty=1, lwd=2)
legend("topleft", c("rand. cens", "dep. cens", "no cens"), col=c("grey28", "grey38", "black"), lty=c(2,3,1), lwd=2)
dev.off()

###Plots AVERAGE LENGTH OF STAY
###Markov
#Figure 9, Appendix
png(paste0(dirHome,"Fig9_App_SimLengthMarkov.png"), height = 2750, width = 3000, res = 400)
plot(times, LengthMeanIDMarkovRandCens, type="s", col="grey28", ylab="Average length of stay", xlab="time in days", lty=2 , lwd=2,  ylim = c(0 , 450))
lines(times, LengthMeanIDMarkovDepCens, type="s", col="grey38",  lty=3, lwd=2)
lines(times, LengthMeanIDMarkovOhneCens, type="s", col="black", lty=1, lwd=2)
legend("topleft", c("rand. cens", "dep. cens", "no cens"), col=c("grey28", "grey38", "black"), lty=c(2,3,1), lwd=2)
dev.off()
###Plots
### NON Markov
#Figure 10, Appendix
png(paste0(dirHome,"Fig10_App_SimLengthNONMarkov.png"), height = 2750, width = 3000, res = 400)
plot(times, LengthMeanIDNONMarkovRandCens, type="s", col="grey28", ylab="Average length of stay",xlab="time in days", lty=2 , lwd=2, ylim = c(0 ,450))
lines(times, LengthMeanIDNONMarkovDepCens, type="s", col="grey38",  lty=3, lwd=2)
lines(times, LengthMeanIDNONMarkovOhneCens, type="s", col="black", lty=1, lwd=2)
legend("topleft", c("rand. cens", "dep. cens", "no cens"), col=c("grey28", "grey38", "black"), lty=c(2,3,1), lwd=2)
dev.off()


###Plots MEAN NUMBER 
###Markov
###datasets: times, NelAaMeanIDMarkovRandCens, NelAaMeanIDMarkovDepCens, NelAaMeanIDMarkovOhneCens
#Figure 11, Appendix
png(paste0(dirHome,"Fig11_App_SimMeanMarkov.png"), height = 2750, width = 3000, res = 400)
plot(times, MeanMeanIDMarkovRandCens, type="s", col="grey28", ylab="Expected number of hospitalizations", xlab="time in days", lty=2 , lwd=2, ylim = c(0 , 3))
lines(times, MeanMeanIDMarkovDepCens, type="s", col="grey38",  lty=3, lwd=2)
lines(times, MeanMeanIDMarkovOhneCens, type="s", col="black", lty=1, lwd=2)
legend("topleft", c("rand. cens", "dep. cens", "no cens"), col=c("grey28", "grey38", "black"), lty=c(2,3,1), lwd=2)
dev.off()
###Plots
### NON Markov
###datasets: times, NelAaMeanIDNONMarkovRandCens, NelAaMeanIDNONMarkovDepCens, NelAaMeanIDNONMarkovOhneCens
#Figure 12, Appendix
png(paste0(dirHome,"Fig12_App_SimMeanNONMarkov.png"), height = 2750, width = 3000, res = 400)
plot(times, MeanMeanIDNONMarkovRandCens, type="s", col="grey28", ylab="Expected number of hospitalizations",xlab="time in days", lty=2 , lwd=2, ylim = c(0 , 3))
lines(times, MeanMeanIDNONMarkovDepCens, type="s", col="grey38",  lty=3, lwd=2)
lines(times, MeanMeanIDNONMarkovOhneCens, type="s", col="black", lty=1, lwd=2)
legend("topleft", c("rand. cens", "dep. cens", "no cens"), col=c("grey28", "grey38", "black"), lty=c(2,3,1), lwd=2)
dev.off()

####Plots STATE OCCUPATION PROBABILITY
###Plots
###Markov
###datasets: times, NelAaMeanIDMarkovRandCens, NelAaMeanIDMarkovDepCens, NelAaMeanIDMarkovOhneCens
#Figure 13, Appendix
png(paste0(dirHome,"Fig13_App_SimOSMarkov.png"), height = 2750, width = 3000, res = 400)
plot(times, OSMeanIDMarkovRandCens, type="s", col="grey28", ylab="Overall survival", xlab="time in days", lty=2 , lwd=2, ylim = c(0 , 1))
lines(times, OSMeanIDMarkovDepCens, type="s", col="grey38",  lty=3, lwd=2)
lines(times, OSMeanIDMarkovOhneCens, type="s", col="black", lty=1, lwd=2)
legend("topleft", c("rand. cens", "dep. cens", "no cens"), col=c("grey28", "grey38", "black"), lty=c(2,3,1), lwd=2)
dev.off()
###Plots
### NON Markov
###datasets: times, NelAaMeanIDNONMarkovRandCens, NelAaMeanIDNONMarkovDepCens, NelAaMeanIDNONMarkovOhneCens
#Figure 14, Appendix
png(paste0(dirHome,"Fig14_App_SimOSNONMarkov.png"), height = 2750, width = 3000, res = 400)
plot(times, OSMeanIDNONMarkovRandCens, type="s", col="grey28", ylab="Overall survival",xlab="time in days", lty=2 , lwd=2, ylim = c(0 , 1))
lines(times, OSMeanIDNONMarkovDepCens, type="s", col="grey38",  lty=3, lwd=2)
lines(times, OSMeanIDNONMarkovOhneCens, type="s", col="black", lty=1, lwd=2)
legend("topleft", c("rand. cens", "dep. cens", "no cens"), col=c("grey28", "grey38", "black"), lty=c(2,3,1), lwd=2)
dev.off()
