# Supplementary material for: The Challenge of Time‐to‐Event Analysis for Multiple Events: A Guided Tour From Time‐to‐First‐Event to Recurrent Time‐to‐Event Analysis
Source: Biom J. 2026 Jan 28;68(1):e70107. doi: 10.1002/bimj.70107 (PMC12848661; doi:10.1002/bimj.70107)
Supplement: Supplementary file 2 — Supporting File 2: bimj70107‐sup‐0001‐SuppMat.pdf. [file BIMJ-68-e70107-s002.zip › R_Files/Results_Study/Table1.csv]

	V1	V2	V3	V4	V5	V6	V7	V8	V9	V10	V11	V12	V13
header	line	HR	p	CIlower	CIupper	HR	p	CIlower	CIupper	HR	p	CIlower	CIupper
line1	first line	0.822	0.012	0.7	0.96
line2	second line	0.906	0.144	0.79	1.03	0.874	0.064	0.76	1.01	1.132	0.492	0.79	1.61
line3	third line					0.862	0.055	0.74	1
line4	fourth line					0.877	0.017	0.79	0.98
line5	fifth line					1.238	0	1.21	1.27
line6	sixth line					0.861	0.057	0.74	1
line7	seventh line					0.882	0.008	0.8	0.97
line8	eighth line					0.907	0.018	0.84	0.98
line9	ninth line					1.002	0	1.0014	1.0018
