# Supplementary material for: The Challenge of Time‐to‐Event Analysis for Multiple Events: A Guided Tour From Time‐to‐First‐Event to Recurrent Time‐to‐Event Analysis
Source: Biom J. 2026 Jan 28;68(1):e70107. doi: 10.1002/bimj.70107 (PMC12848661; doi:10.1002/bimj.70107)
Supplement: Supplementary file 2 — Supporting File 2: bimj70107‐sup‐0001‐SuppMat.pdf. [file BIMJ-68-e70107-s002.zip › R_Files/DummyData.csv]

	stud.pid	therapy	entry	exit	from	to	id
1	1	0	0	551,797732995823	0	2	1
2	2	1	0	251,618250929751	0	2	2
3	3	0	0	177,413590563461	0	1	3
4	3	0	177,413590563461	183,413590563461	1	2	3
5	4	0	0	41,9612406678498	0	1	4
6	4	0	41,9612406678498	49,9612406678498	1	0	4
7	4	0	49,9612406678498	508,96124066785	0	1	4
8	4	0	508,96124066785	515,96124066785	1	0	4
9	4	0	515,96124066785	803,96124066785	0	1	4
10	4	0	803,96124066785	817,96124066785	1	0	4
11	4	0	817,96124066785	1410,96124066785	0	1	4
12	4	0	1410,96124066785	1435,96124066785	1	2	4
13	5	1	0	2355,60588971432	0	cens	5
14	6	1	0	57,0067565664649	0	1	6
15	6	1	57,0067565664649	67,0067565664649	1	0	6
16	6	1	67,0067565664649	236,006756566465	0	1	6
17	6	1	236,006756566465	245,006756566465	1	0	6
18	6	1	245,006756566465	398,006756566465	0	1	6
19	6	1	398,006756566465	404,006756566465	1	0	6
20	6	1	404,006756566465	525,006756566465	0	1	6
21	6	1	525,006756566465	531,006756566465	1	0	6
22	6	1	531,006756566465	2098,00675656646	0	1	6
23	6	1	2098,00675656646	2111,00675656646	1	0	6
24	6	1	2111,00675656646	2331,00675656646	0	1	6
25	6	1	2331,00675656646	2335,00675656646	1	2	6
26	7	1	0	286,801911225542	0	1	7
27	7	1	286,801911225542	302,801911225542	1	0	7
28	7	1	302,801911225542	421,801911225542	0	2	7
29	8	0	0	97,676477426663	0	1	8
30	8	0	97,676477426663	101,676477426663	1	0	8
31	8	0	101,676477426663	110,676477426663	0	1	8
32	8	0	110,676477426663	117,676477426663	1	0	8
33	8	0	117,676477426663	150,676477426663	0	2	8
34	9	1	0	82,6641268208623	0	1	9
35	9	1	82,6641268208623	83,6641268208623	1	0	9
36	9	1	83,6641268208623	208,664126820862	0	1	9
37	9	1	208,664126820862	222,664126820862	1	0	9
38	9	1	222,664126820862	1806,66412682086	0	1	9
39	9	1	1806,66412682086	1810,66412682086	1	0	9
40	9	1	1810,66412682086	2355,66412682086	0	cens	9
41	10	1	0	467,780775423162	0	2	10
42	11	1	0	1376,87370538805	0	1	11
43	11	1	1376,87370538805	1387,87370538805	1	0	11
44	11	1	1387,87370538805	1861,87370538805	0	1	11
45	11	1	1861,87370538805	1874,87370538805	1	0	11
46	11	1	1874,87370538805	1936,87370538805	0	1	11
47	11	1	1936,87370538805	1938,87370538805	1	0	11
48	11	1	1938,87370538805	2751,87370538805	0	2	11
49	12	1	0	817,382770359516	0	1	12
50	12	1	817,382770359516	828,382770359516	1	0	12
51	12	1	828,382770359516	2020,38277035952	0	1	12
52	12	1	2020,38277035952	2028,38277035952	1	0	12
53	12	1	2028,38277035952	2116,38277035952	0	2	12
54	13	0	0	79,8556181760505	0	1	13
55	13	0	79,8556181760505	89,8556181760505	1	2	13
56	14	1	0	66,2482907054946	0	1	14
57	14	1	66,2482907054946	69,2482907054946	1	0	14
58	14	1	69,2482907054946	74,2482907054946	0	1	14
59	14	1	74,2482907054946	89,2482907054946	1	0	14
60	14	1	89,2482907054946	2466,24829070549	0	cens	14
61	15	1	0	37,1706631137058	0	1	15
62	15	1	37,1706631137058	42,1706631137058	1	2	15
63	16	1	0	2359,42204904649	0	cens	16
64	17	1	0	68,4301751889288	0	1	17
65	17	1	68,4301751889288	71,4301751889288	1	0	17
66	17	1	71,4301751889288	87,4301751889288	0	1	17
67	17	1	87,4301751889288	92,4301751889288	1	0	17
68	17	1	92,4301751889288	92,9301751889288	0	1	17
69	17	1	92,9301751889288	103,430175188929	1	0	17
70	17	1	103,430175188929	2583,43017518893	0	1	17
71	17	1	2583,43017518893	2595,43017518893	1	0	17
72	17	1	2595,43017518893	2916,43017518893	0	2	17
73	18	1	0	391,425113759935	0	1	18
74	18	1	391,425113759935	393,425113759935	1	0	18
75	18	1	393,425113759935	1198,42511375993	0	1	18
76	18	1	1198,42511375993	1199,42511375993	1	0	18
77	18	1	1199,42511375993	1373,42511375993	0	1	18
78	18	1	1373,42511375993	1376,42511375993	1	0	18
79	18	1	1376,42511375993	1636,42511375993	0	1	18
80	18	1	1636,42511375993	1642,42511375993	1	0	18
81	18	1	1642,42511375993	2027,42511375993	0	1	18
82	18	1	2027,42511375993	2035,42511375993	1	0	18
83	18	1	2035,42511375993	2688,42511375993	0	1	18
84	18	1	2688,42511375993	2699,42511375993	1	0	18
85	18	1	2699,42511375993	3220,42511375993	0	2	18
86	19	1	0	67,7723942417651	0	1	19
87	19	1	67,7723942417651	71,7723942417651	1	2	19
88	20	0	0	5,43238648679107	0	1	20
89	20	0	5,43238648679107	7,43238648679107	1	0	20
90	20	0	7,43238648679107	52,4323864867911	0	1	20
91	20	0	52,4323864867911	60,4323864867911	1	0	20
92	20	0	60,4323864867911	474,432386486791	0	1	20
93	20	0	474,432386486791	477,432386486791	1	0	20
94	20	0	477,432386486791	679,432386486791	0	1	20
95	20	0	679,432386486791	700,432386486791	1	0	20
96	20	0	700,432386486791	1026,43238648679	0	1	20
97	20	0	1026,43238648679	1032,43238648679	1	0	20
98	20	0	1032,43238648679	1054,43238648679	0	1	20
99	20	0	1054,43238648679	1056,43238648679	1	0	20
100	20	0	1056,43238648679	1799,43238648679	0	1	20
101	20	0	1799,43238648679	1804,43238648679	1	0	20
102	20	0	1804,43238648679	1832,43238648679	0	1	20
103	20	0	1832,43238648679	1840,43238648679	1	0	20
104	20	0	1840,43238648679	2002,43238648679	0	1	20
105	20	0	2002,43238648679	2007,43238648679	1	0	20
106	20	0	2007,43238648679	2042,43238648679	0	1	20
107	20	0	2042,43238648679	2047,43238648679	1	0	20
108	20	0	2047,43238648679	2274,43238648679	0	1	20
109	20	0	2274,43238648679	2278,43238648679	1	0	20
110	20	0	2278,43238648679	2602,43238648679	0	2	20
111	21	1	0	87,1169637879357	0	2	21
112	22	1	0	40,7660105414689	0	1	22
113	22	1	40,7660105414689	48,7660105414689	1	0	22
114	22	1	48,7660105414689	53,7660105414689	0	1	22
115	22	1	53,7660105414689	57,7660105414689	1	0	22
116	22	1	57,7660105414689	82,7660105414689	0	1	22
117	22	1	82,7660105414689	98,7660105414689	1	0	22
118	22	1	98,7660105414689	243,766010541469	0	1	22
119	22	1	243,766010541469	254,766010541469	1	0	22
120	22	1	254,766010541469	351,766010541469	0	1	22
121	22	1	351,766010541469	357,766010541469	1	0	22
122	22	1	357,766010541469	358,266010541469	0	1	22
123	22	1	358,266010541469	366,766010541469	1	0	22
124	22	1	366,766010541469	379,766010541469	0	1	22
125	22	1	379,766010541469	385,766010541469	1	0	22
126	22	1	385,766010541469	389,766010541469	0	2	22
127	23	1	0	101,308830868453	0	1	23
128	23	1	101,308830868453	111,308830868453	1	0	23
129	23	1	111,308830868453	190,308830868453	0	1	23
130	23	1	190,308830868453	196,308830868453	1	0	23
131	23	1	196,308830868453	1445,30883086845	0	1	23
132	23	1	1445,30883086845	1454,30883086845	1	0	23
133	23	1	1454,30883086845	1839,30883086845	0	1	23
134	23	1	1839,30883086845	1839,80883086845	1	0	23
135	23	1	1839,80883086845	2903,30883086845	1	cens	23
136	24	0	0	2289,78707716707	0	1	24
137	24	0	2289,78707716707	2300,78707716707	1	0	24
138	24	0	2300,78707716707	2321,78707716707	0	1	24
139	24	0	2321,78707716707	2324,78707716707	1	0	24
140	24	0	2324,78707716707	2325,78707716707	0	1	24
141	24	0	2325,78707716707	2330,78707716707	1	0	24
142	24	0	2330,78707716707	2813,78707716707	0	2	24
143	25	1	0	33,2622056445107	0	1	25
144	25	1	33,2622056445107	45,2622056445107	1	0	25
145	25	1	45,2622056445107	93,2622056445107	0	1	25
146	25	1	93,2622056445107	108,262205644511	1	0	25
147	25	1	108,262205644511	115,262205644511	0	1	25
148	25	1	115,262205644511	123,262205644511	1	0	25
149	25	1	123,262205644511	189,262205644511	0	1	25
150	25	1	189,262205644511	191,262205644511	1	2	25
151	26	1	0	89,434394935146	0	1	26
152	26	1	89,434394935146	97,434394935146	1	0	26
153	26	1	97,434394935146	239,434394935146	0	1	26
154	26	1	239,434394935146	245,434394935146	1	0	26
155	26	1	245,434394935146	320,434394935146	0	1	26
156	26	1	320,434394935146	335,434394935146	1	0	26
157	26	1	335,434394935146	421,434394935146	0	1	26
158	26	1	421,434394935146	429,434394935146	1	0	26
159	26	1	429,434394935146	448,434394935146	0	1	26
160	26	1	448,434394935146	460,434394935146	1	0	26
161	26	1	460,434394935146	476,434394935146	0	1	26
162	26	1	476,434394935146	482,434394935146	1	0	26
163	26	1	482,434394935146	485,434394935146	0	1	26
164	26	1	485,434394935146	505,434394935146	1	0	26
165	26	1	505,434394935146	509,434394935146	0	1	26
166	26	1	509,434394935146	519,434394935146	1	0	26
167	26	1	519,434394935146	524,434394935146	0	1	26
168	26	1	524,434394935146	662,434394935146	1	2	26
169	27	0	0	538,853178650141	0	1	27
170	27	0	538,853178650141	544,853178650141	1	0	27
171	27	0	544,853178650141	814,853178650141	0	1	27
172	27	0	814,853178650141	863,853178650141	1	0	27
173	27	0	863,853178650141	872,853178650141	0	1	27
174	27	0	872,853178650141	874,853178650141	1	0	27
175	27	0	874,853178650141	895,853178650141	0	1	27
176	27	0	895,853178650141	896,853178650141	1	0	27
177	27	0	896,853178650141	1276,85317865014	0	1	27
178	27	0	1276,85317865014	1284,85317865014	1	2	27
179	28	0	0	231,902717299759	0	1	28
180	28	0	231,902717299759	233,902717299759	1	0	28
181	28	0	233,902717299759	420,902717299759	0	1	28
182	28	0	420,902717299759	422,902717299759	1	0	28
183	28	0	422,902717299759	810,902717299759	0	1	28
184	28	0	810,902717299759	827,902717299759	1	0	28
185	28	0	827,902717299759	2337,90271729976	0	cens	28
186	29	1	0	377,283443408087	0	1	29
187	29	1	377,283443408087	387,283443408087	1	0	29
188	29	1	387,283443408087	420,283443408087	0	1	29
189	29	1	420,283443408087	444,283443408087	1	0	29
190	29	1	444,283443408087	712,283443408087	0	1	29
191	29	1	712,283443408087	718,283443408087	1	0	29
192	29	1	718,283443408087	747,283443408087	0	1	29
193	29	1	747,283443408087	756,283443408087	1	0	29
194	29	1	756,283443408087	918,283443408087	0	1	29
195	29	1	918,283443408087	924,283443408087	1	0	29
196	29	1	924,283443408087	1259,28344340809	0	1	29
197	29	1	1259,28344340809	1260,28344340809	1	2	29
198	30	0	0	29,0800500139594	0	1	30
199	30	0	29,0800500139594	34,0800500139594	1	0	30
200	30	0	34,0800500139594	59,0800500139594	0	1	30
201	30	0	59,0800500139594	62,0800500139594	1	0	30
202	30	0	62,0800500139594	216,080050013959	0	1	30
203	30	0	216,080050013959	217,080050013959	1	0	30
204	30	0	217,080050013959	700,080050013959	0	2	30
205	31	0	0	102,540558075532	0	1	31
206	31	0	102,540558075532	120,540558075532	1	0	31
207	31	0	120,540558075532	783,540558075532	0	1	31
208	31	0	783,540558075532	794,540558075532	1	0	31
209	31	0	794,540558075532	833,540558075532	0	1	31
210	31	0	833,540558075532	835,540558075532	1	0	31
211	31	0	835,540558075532	928,540558075532	0	1	31
212	31	0	928,540558075532	939,540558075532	1	0	31
213	31	0	939,540558075532	1006,54055807553	0	1	31
214	31	0	1006,54055807553	1022,54055807553	1	0	31
215	31	0	1022,54055807553	1303,54055807553	0	1	31
216	31	0	1303,54055807553	1317,54055807553	1	0	31
217	31	0	1317,54055807553	1335,54055807553	0	1	31
218	31	0	1335,54055807553	1344,54055807553	1	0	31
219	31	0	1344,54055807553	1361,54055807553	0	1	31
220	31	0	1361,54055807553	1387,54055807553	1	0	31
221	31	0	1387,54055807553	3315,54055807553	0	2	31
222	32	1	0	495,02752763126	0	1	32
223	32	1	495,02752763126	496,02752763126	1	0	32
224	32	1	496,02752763126	1078,02752763126	0	1	32
225	32	1	1078,02752763126	1097,02752763126	1	0	32
226	32	1	1097,02752763126	1364,02752763126	0	1	32
227	32	1	1364,02752763126	1365,02752763126	1	0	32
228	32	1	1365,02752763126	2311,02752763126	0	1	32
229	32	1	2311,02752763126	2321,02752763126	1	0	32
230	32	1	2321,02752763126	2401,02752763126	0	1	32
231	32	1	2401,02752763126	2421,02752763126	1	0	32
232	32	1	2421,02752763126	2543,02752763126	0	cens	32
233	33	1	0	878,002157219686	0	2	33
234	34	1	0	156,529424338602	0	1	34
235	34	1	156,529424338602	176,529424338602	1	0	34
236	34	1	176,529424338602	236,529424338602	0	1	34
237	34	1	236,529424338602	242,529424338602	1	2	34
238	35	1	0	1895,09551599249	0	1	35
239	35	1	1895,09551599249	1912,09551599249	1	0	35
240	35	1	1912,09551599249	1932,09551599249	0	1	35
241	35	1	1932,09551599249	1939,09551599249	1	0	35
242	35	1	1939,09551599249	1957,09551599249	0	1	35
243	35	1	1957,09551599249	1961,09551599249	1	0	35
244	35	1	1961,09551599249	1987,09551599249	0	1	35
245	35	1	1987,09551599249	1994,09551599249	1	0	35
246	35	1	1994,09551599249	2656,09551599249	0	cens	35
247	36	0	0	85,6458776537329	0	1	36
248	36	0	85,6458776537329	89,6458776537329	1	2	36
249	37	0	0	56,1751589169726	0	1	37
250	37	0	56,1751589169726	58,1751589169726	1	0	37
251	37	0	58,1751589169726	63,1751589169726	0	1	37
252	37	0	63,1751589169726	69,1751589169726	1	0	37
253	37	0	69,1751589169726	954,175158916973	0	1	37
254	37	0	954,175158916973	961,175158916973	1	0	37
255	37	0	961,175158916973	1875,17515891697	0	1	37
256	37	0	1875,17515891697	1895,17515891697	1	0	37
257	37	0	1895,17515891697	1931,17515891697	0	1	37
258	37	0	1931,17515891697	1933,17515891697	1	0	37
259	37	0	1933,17515891697	3215,17515891697	0	2	37
260	38	0	0	1973,86527945753	0	1	38
261	38	0	1973,86527945753	1979,86527945753	1	0	38
262	38	0	1979,86527945753	2664,86527945753	0	cens	38
263	39	1	0	152,572687747888	0	2	39
264	40	0	0	132,235279276967	0	1	40
265	40	0	132,235279276967	148,235279276967	1	0	40
266	40	0	148,235279276967	183,235279276967	0	1	40
267	40	0	183,235279276967	197,235279276967	1	0	40
268	40	0	197,235279276967	1185,23527927697	0	1	40
269	40	0	1185,23527927697	1193,23527927697	1	0	40
270	40	0	1193,23527927697	1221,23527927697	0	1	40
271	40	0	1221,23527927697	1229,23527927697	1	0	40
272	40	0	1229,23527927697	1233,23527927697	0	1	40
273	40	0	1233,23527927697	1243,23527927697	1	0	40
274	40	0	1243,23527927697	1256,23527927697	0	1	40
275	40	0	1256,23527927697	1269,23527927697	1	0	40
276	40	0	1269,23527927697	1282,23527927697	0	1	40
277	40	0	1282,23527927697	1288,23527927697	1	0	40
278	40	0	1288,23527927697	1292,23527927697	0	1	40
279	40	0	1292,23527927697	1335,23527927697	1	0	40
280	40	0	1335,23527927697	1613,23527927697	0	1	40
281	40	0	1613,23527927697	1626,23527927697	1	0	40
282	40	0	1626,23527927697	1784,23527927697	0	1	40
283	40	0	1784,23527927697	1788,23527927697	1	0	40
284	40	0	1788,23527927697	1858,23527927697	0	1	40
285	40	0	1858,23527927697	1878,23527927697	1	0	40
286	40	0	1878,23527927697	1924,23527927697	0	1	40
287	40	0	1924,23527927697	1941,23527927697	1	0	40
288	40	0	1941,23527927697	2021,23527927697	0	1	40
289	40	0	2021,23527927697	2027,23527927697	1	0	40
290	40	0	2027,23527927697	2148,23527927697	0	1	40
291	40	0	2148,23527927697	2153,23527927697	1	0	40
292	40	0	2153,23527927697	2634,23527927697	0	1	40
293	40	0	2634,23527927697	2635,23527927697	1	2	40
294	41	1	0	286,97846192494	0	1	41
295	41	1	286,97846192494	303,97846192494	1	0	41
296	41	1	303,97846192494	1473,97846192494	0	1	41
297	41	1	1473,97846192494	1478,97846192494	1	0	41
298	41	1	1478,97846192494	2319,97846192494	0	1	41
299	41	1	2319,97846192494	2334,97846192494	1	0	41
300	41	1	2334,97846192494	2514,97846192494	0	2	41
301	42	0	0	78,7204136159271	0	1	42
302	42	0	78,7204136159271	89,7204136159271	1	0	42
303	42	0	89,7204136159271	711,720413615927	0	1	42
304	42	0	711,720413615927	718,720413615927	1	0	42
305	42	0	718,720413615927	1632,72041361593	0	1	42
306	42	0	1632,72041361593	1637,72041361593	1	0	42
307	42	0	1637,72041361593	1652,72041361593	0	2	42
308	43	1	0	536,153395955451	0	1	43
309	43	1	536,153395955451	545,153395955451	1	0	43
310	43	1	545,153395955451	784,153395955451	0	1	43
311	43	1	784,153395955451	795,153395955451	1	0	43
312	43	1	795,153395955451	1109,15339595545	0	1	43
313	43	1	1109,15339595545	1114,15339595545	1	0	43
314	43	1	1114,15339595545	1146,15339595545	0	1	43
315	43	1	1146,15339595545	1176,15339595545	1	0	43
316	43	1	1176,15339595545	1208,15339595545	0	1	43
317	43	1	1208,15339595545	1219,15339595545	1	0	43
318	43	1	1219,15339595545	1250,15339595545	0	1	43
319	43	1	1250,15339595545	1265,15339595545	1	0	43
320	43	1	1265,15339595545	1380,15339595545	0	1	43
321	43	1	1380,15339595545	1397,15339595545	1	0	43
322	43	1	1397,15339595545	1488,15339595545	0	1	43
323	43	1	1488,15339595545	1494,15339595545	1	2	43
324	44	1	0	87,0720139881596	0	1	44
325	44	1	87,0720139881596	91,0720139881596	1	0	44
326	44	1	91,0720139881596	135,07201398816	0	1	44
327	44	1	135,07201398816	140,07201398816	1	0	44
328	44	1	140,07201398816	164,07201398816	0	1	44
329	44	1	164,07201398816	175,07201398816	1	0	44
330	44	1	175,07201398816	181,07201398816	0	1	44
331	44	1	181,07201398816	209,07201398816	1	0	44
332	44	1	209,07201398816	209,57201398816	0	1	44
333	44	1	209,57201398816	217,07201398816	1	0	44
334	44	1	217,07201398816	264,07201398816	0	1	44
335	44	1	264,07201398816	265,07201398816	1	0	44
336	44	1	265,07201398816	318,07201398816	0	1	44
337	44	1	318,07201398816	329,07201398816	1	0	44
338	44	1	329,07201398816	391,07201398816	0	1	44
339	44	1	391,07201398816	392,07201398816	1	0	44
340	44	1	392,07201398816	457,07201398816	0	1	44
341	44	1	457,07201398816	468,07201398816	1	0	44
342	44	1	468,07201398816	475,07201398816	0	1	44
343	44	1	475,07201398816	476,07201398816	1	0	44
344	44	1	476,07201398816	496,07201398816	0	1	44
345	44	1	496,07201398816	502,07201398816	1	0	44
346	44	1	502,07201398816	502,57201398816	0	1	44
347	44	1	502,57201398816	514,07201398816	1	0	44
348	44	1	514,07201398816	563,07201398816	0	1	44
349	44	1	563,07201398816	565,07201398816	1	0	44
350	44	1	565,07201398816	591,07201398816	0	1	44
351	44	1	591,07201398816	596,07201398816	1	0	44
352	44	1	596,07201398816	633,07201398816	0	1	44
353	44	1	633,07201398816	636,07201398816	1	0	44
354	44	1	636,07201398816	672,07201398816	0	1	44
355	44	1	672,07201398816	673,07201398816	1	0	44
356	44	1	673,07201398816	674,07201398816	0	1	44
357	44	1	674,07201398816	684,07201398816	1	0	44
358	44	1	684,07201398816	689,07201398816	0	1	44
359	44	1	689,07201398816	697,07201398816	1	0	44
360	44	1	697,07201398816	709,07201398816	0	1	44
361	44	1	709,07201398816	710,07201398816	1	0	44
362	44	1	710,07201398816	713,07201398816	0	1	44
363	44	1	713,07201398816	728,07201398816	1	0	44
364	44	1	728,07201398816	759,07201398816	0	1	44
365	44	1	759,07201398816	766,07201398816	1	0	44
366	44	1	766,07201398816	775,07201398816	0	1	44
367	44	1	775,07201398816	776,07201398816	1	0	44
368	44	1	776,07201398816	962,07201398816	0	1	44
369	44	1	962,07201398816	972,07201398816	1	2	44
370	45	1	0	3791,2992065642	0	2	45
371	46	1	0	50,0858493903652	0	1	46
372	46	1	50,0858493903652	58,0858493903652	1	0	46
373	46	1	58,0858493903652	166,085849390365	0	1	46
374	46	1	166,085849390365	169,085849390365	1	0	46
375	46	1	169,085849390365	1293,08584939037	0	1	46
376	46	1	1293,08584939037	1297,08584939037	1	0	46
377	46	1	1297,08584939037	2896,08584939037	0	2	46
378	47	0	0	397,93044956401	0	1	47
379	47	0	397,93044956401	404,93044956401	1	0	47
380	47	0	404,93044956401	845,93044956401	0	1	47
381	47	0	845,93044956401	847,93044956401	1	0	47
382	47	0	847,93044956401	3150,93044956401	0	2	47
383	48	1	0	200,210912348703	0	1	48
384	48	1	200,210912348703	223,210912348703	1	0	48
385	48	1	223,210912348703	269,210912348703	0	1	48
386	48	1	269,210912348703	277,210912348703	1	0	48
387	48	1	277,210912348703	493,210912348703	0	1	48
388	48	1	493,210912348703	499,210912348703	1	2	48
389	49	0	0	1120,89668166917	0	1	49
390	49	0	1120,89668166917	1139,89668166917	1	0	49
391	49	0	1139,89668166917	1170,89668166917	0	1	49
392	49	0	1170,89668166917	1176,89668166917	1	0	49
393	49	0	1176,89668166917	3715,89668166917	0	2	49
394	50	0	0	40,2587854731828	0	2	50
395	51	0	0	885,693616362289	0	1	51
396	51	0	885,693616362289	890,693616362289	1	0	51
397	51	0	890,693616362289	2452,69361636229	0	cens	51
398	52	1	0	22,2802056474611	0	2	52
399	53	0	0	81,8346318602562	0	1	53
400	53	0	81,8346318602562	85,8346318602562	1	0	53
401	53	0	85,8346318602562	129,834631860256	0	1	53
402	53	0	129,834631860256	157,834631860256	1	0	53
403	53	0	157,834631860256	159,834631860256	0	2	53
404	54	1	0	2442,68173824903	0	cens	54
405	55	0	0	668,436074233614	0	1	55
406	55	0	668,436074233614	684,436074233614	1	0	55
407	55	0	684,436074233614	781,436074233614	0	1	55
408	55	0	781,436074233614	797,436074233614	1	0	55
409	55	0	797,436074233614	1325,43607423361	0	1	55
410	55	0	1325,43607423361	1336,43607423361	1	0	55
411	55	0	1336,43607423361	1455,43607423361	0	1	55
412	55	0	1455,43607423361	1463,43607423361	1	0	55
413	55	0	1463,43607423361	1524,43607423361	0	1	55
414	55	0	1524,43607423361	1535,43607423361	1	0	55
415	55	0	1535,43607423361	1607,43607423361	0	1	55
416	55	0	1607,43607423361	1625,43607423361	1	0	55
417	55	0	1625,43607423361	1669,43607423361	0	1	55
418	55	0	1669,43607423361	1680,43607423361	1	0	55
419	55	0	1680,43607423361	1711,43607423361	0	1	55
420	55	0	1711,43607423361	1714,43607423361	1	0	55
421	55	0	1714,43607423361	1760,43607423361	0	1	55
422	55	0	1760,43607423361	1776,43607423361	1	0	55
423	55	0	1776,43607423361	1796,43607423361	0	1	55
424	55	0	1796,43607423361	1801,43607423361	1	0	55
425	55	0	1801,43607423361	1802,43607423361	0	1	55
426	55	0	1802,43607423361	1819,43607423361	1	0	55
427	55	0	1819,43607423361	1881,43607423361	0	1	55
428	55	0	1881,43607423361	1890,43607423361	1	0	55
429	55	0	1890,43607423361	2835,43607423361	0	2	55
430	56	1	0	2473,9311538022	0	cens	56
431	57	1	0	51,4118041982874	0	1	57
432	57	1	51,4118041982874	53,4118041982874	1	0	57
433	57	1	53,4118041982874	2494,41180419829	0	cens	57
434	58	1	0	2456,09436429478	0	cens	58
435	59	0	0	40,4298730622977	0	1	59
436	59	0	40,4298730622977	48,4298730622977	1	0	59
437	59	0	48,4298730622977	329,429873062298	0	1	59
438	59	0	329,429873062298	336,429873062298	1	0	59
439	59	0	336,429873062298	350,429873062298	0	1	59
440	59	0	350,429873062298	364,429873062298	1	0	59
441	59	0	364,429873062298	366,429873062298	0	1	59
442	59	0	366,429873062298	372,429873062298	1	0	59
443	59	0	372,429873062298	721,429873062298	0	1	59
444	59	0	721,429873062298	729,429873062298	1	0	59
445	59	0	729,429873062298	2372,4298730623	0	1	59
446	59	0	2372,4298730623	2382,4298730623	1	0	59
447	59	0	2382,4298730623	2390,4298730623	0	1	59
448	59	0	2390,4298730623	2401,4298730623	1	0	59
449	59	0	2401,4298730623	2462,4298730623	0	2	59
450	60	1	0	307,544135580771	0	2	60
451	61	0	0	108,366110516712	0	1	61
452	61	0	108,366110516712	115,366110516712	1	0	61
453	61	0	115,366110516712	142,366110516712	0	1	61
454	61	0	142,366110516712	173,366110516712	1	0	61
455	61	0	173,366110516712	797,366110516712	0	1	61
456	61	0	797,366110516712	815,366110516712	1	0	61
457	61	0	815,366110516712	837,366110516712	0	1	61
458	61	0	837,366110516712	843,366110516712	1	0	61
459	61	0	843,366110516712	972,366110516712	0	1	61
460	61	0	972,366110516712	990,366110516712	1	0	61
461	61	0	990,366110516712	1011,36611051671	0	1	61
462	61	0	1011,36611051671	1021,36611051671	1	0	61
463	61	0	1021,36611051671	1676,36611051671	0	1	61
464	61	0	1676,36611051671	1682,36611051671	1	0	61
465	61	0	1682,36611051671	1756,36611051671	0	1	61
466	61	0	1756,36611051671	1764,36611051671	1	0	61
467	61	0	1764,36611051671	1772,36611051671	0	1	61
468	61	0	1772,36611051671	1777,36611051671	1	0	61
469	61	0	1777,36611051671	1782,36611051671	0	1	61
470	61	0	1782,36611051671	1789,36611051671	1	0	61
471	61	0	1789,36611051671	1796,36611051671	0	2	61
472	62	0	0	1753,73566210177	0	1	62
473	62	0	1753,73566210177	1756,73566210177	1	0	62
474	62	0	1756,73566210177	2324,73566210177	0	1	62
475	62	0	2324,73566210177	2327,73566210177	1	0	62
476	62	0	2327,73566210177	2927,73566210177	0	cens	62
477	63	0	0	13,5567914023995	0	1	63
478	63	0	13,5567914023995	20,5567914023995	1	0	63
479	63	0	20,5567914023995	21,0567914023995	0	1	63
480	63	0	21,0567914023995	27,5567914023995	1	2	63
481	64	0	0	23,0206647561863	0	1	64
482	64	0	23,0206647561863	41,0206647561863	1	0	64
483	64	0	41,0206647561863	51,0206647561863	0	2	64
484	65	1	0	59,8367289695889	0	1	65
485	65	1	59,8367289695889	67,8367289695889	1	0	65
486	65	1	67,8367289695889	982,836728969589	0	1	65
487	65	1	982,836728969589	1007,83672896959	1	0	65
488	65	1	1007,83672896959	1143,83672896959	0	1	65
489	65	1	1143,83672896959	1146,83672896959	1	0	65
490	65	1	1146,83672896959	1632,83672896959	0	1	65
491	65	1	1632,83672896959	1635,83672896959	1	0	65
492	65	1	1635,83672896959	2097,83672896959	0	1	65
493	65	1	2097,83672896959	2119,83672896959	1	0	65
494	65	1	2119,83672896959	2128,83672896959	0	1	65
495	65	1	2128,83672896959	2135,83672896959	1	2	65
496	66	0	0	105,961791142821	0	1	66
497	66	0	105,961791142821	115,961791142821	1	0	66
498	66	0	115,961791142821	116,461791142821	0	1	66
499	66	0	116,461791142821	135,961791142821	1	0	66
500	66	0	135,961791142821	136,461791142821	0	1	66
501	66	0	136,461791142821	137,961791142821	1	0	66
502	66	0	137,961791142821	157,961791142821	0	1	66
503	66	0	157,961791142821	179,961791142821	1	0	66
504	66	0	179,961791142821	195,961791142821	0	2	66
505	67	1	0	3342,67354429513	0	2	67
506	68	0	0	59,7592621566728	0	1	68
507	68	0	59,7592621566728	69,7592621566728	1	0	68
508	68	0	69,7592621566728	73,7592621566728	0	1	68
509	68	0	73,7592621566728	80,7592621566728	1	0	68
510	68	0	80,7592621566728	227,759262156673	0	1	68
511	68	0	227,759262156673	236,759262156673	1	0	68
512	68	0	236,759262156673	244,759262156673	0	1	68
513	68	0	244,759262156673	250,759262156673	1	0	68
514	68	0	250,759262156673	324,759262156673	0	1	68
515	68	0	324,759262156673	334,759262156673	1	2	68
516	69	0	0	153,642161032185	0	1	69
517	69	0	153,642161032185	174,642161032185	1	0	69
518	69	0	174,642161032185	698,642161032185	0	1	69
519	69	0	698,642161032185	723,642161032185	1	0	69
520	69	0	723,642161032185	1942,64216103218	0	1	69
521	69	0	1942,64216103218	1952,64216103218	1	0	69
522	69	0	1952,64216103218	2392,64216103218	0	1	69
523	69	0	2392,64216103218	2400,64216103218	1	0	69
524	69	0	2400,64216103218	2636,64216103218	0	2	69
525	70	1	0	101,603950245306	0	1	70
526	70	1	101,603950245306	110,603950245306	1	0	70
527	70	1	110,603950245306	320,603950245306	0	1	70
528	70	1	320,603950245306	334,603950245306	1	0	70
529	70	1	334,603950245306	500,603950245306	0	1	70
530	70	1	500,603950245306	509,603950245306	1	0	70
531	70	1	509,603950245306	1774,60395024531	0	1	70
532	70	1	1774,60395024531	1783,60395024531	1	0	70
533	70	1	1783,60395024531	1855,60395024531	0	2	70
534	71	1	0	497,658079375513	0	1	71
535	71	1	497,658079375513	504,658079375513	1	0	71
536	71	1	504,658079375513	2596,65807937551	0	1	71
537	71	1	2596,65807937551	2605,65807937551	1	0	71
538	71	1	2605,65807937551	3281,65807937551	0	2	71
539	72	1	0	92,5720412330702	0	2	72
540	73	0	0	27,7424552338198	0	1	73
541	73	0	27,7424552338198	50,7424552338198	1	0	73
542	73	0	50,7424552338198	148,74245523382	0	1	73
543	73	0	148,74245523382	155,74245523382	1	0	73
544	73	0	155,74245523382	200,74245523382	0	1	73
545	73	0	200,74245523382	215,74245523382	1	0	73
546	73	0	215,74245523382	251,74245523382	0	1	73
547	73	0	251,74245523382	253,74245523382	1	0	73
548	73	0	253,74245523382	730,74245523382	0	1	73
549	73	0	730,74245523382	736,74245523382	1	0	73
550	73	0	736,74245523382	806,74245523382	0	1	73
551	73	0	806,74245523382	811,74245523382	1	0	73
552	73	0	811,74245523382	814,74245523382	0	2	73
553	74	0	0	154,494861242361	0	1	74
554	74	0	154,494861242361	156,494861242361	1	0	74
555	74	0	156,494861242361	607,494861242361	0	2	74
556	75	1	0	232,631616726518	0	1	75
557	75	1	232,631616726518	236,631616726518	1	0	75
558	75	1	236,631616726518	287,631616726518	0	1	75
559	75	1	287,631616726518	298,631616726518	1	0	75
560	75	1	298,631616726518	545,631616726518	0	1	75
561	75	1	545,631616726518	552,631616726518	1	0	75
562	75	1	552,631616726518	614,631616726518	0	1	75
563	75	1	614,631616726518	621,631616726518	1	0	75
564	75	1	621,631616726518	738,631616726518	0	1	75
565	75	1	738,631616726518	739,631616726518	1	0	75
566	75	1	739,631616726518	1101,63161672652	0	1	75
567	75	1	1101,63161672652	1114,63161672652	1	0	75
568	75	1	1114,63161672652	1167,63161672652	0	1	75
569	75	1	1167,63161672652	1173,63161672652	0	1	75
570	75	1	1173,63161672652	1174,13161672652	1	2	75
571	76	0	0	335,862876708619	0	1	76
572	76	0	335,862876708619	348,862876708619	1	0	76
573	76	0	348,862876708619	368,862876708619	0	1	76
574	76	0	368,862876708619	383,862876708619	1	0	76
575	76	0	383,862876708619	478,862876708619	0	1	76
576	76	0	478,862876708619	485,862876708619	1	0	76
577	76	0	485,862876708619	488,862876708619	0	1	76
578	76	0	488,862876708619	491,862876708619	1	0	76
579	76	0	491,862876708619	512,862876708619	0	1	76
580	76	0	512,862876708619	521,862876708619	1	0	76
581	76	0	521,862876708619	523,862876708619	0	1	76
582	76	0	523,862876708619	536,862876708619	1	0	76
583	76	0	536,862876708619	686,862876708619	0	1	76
584	76	0	686,862876708619	687,862876708619	1	0	76
585	76	0	687,862876708619	805,862876708619	0	1	76
586	76	0	805,862876708619	807,862876708619	1	0	76
587	76	0	807,862876708619	824,862876708619	0	1	76
588	76	0	824,862876708619	825,862876708619	1	2	76
589	77	1	0	2798,58942581434	0	2	77
590	78	1	0	111,026646394283	0	1	78
591	78	1	111,026646394283	118,026646394283	1	0	78
592	78	1	118,026646394283	151,026646394283	0	1	78
593	78	1	151,026646394283	174,026646394283	1	0	78
594	78	1	174,026646394283	207,026646394283	0	1	78
595	78	1	207,026646394283	228,026646394283	1	0	78
596	78	1	228,026646394283	1063,02664639428	0	1	78
597	78	1	1063,02664639428	1112,02664639428	1	0	78
598	78	1	1112,02664639428	1132,02664639428	0	1	78
599	78	1	1132,02664639428	1155,02664639428	1	0	78
600	78	1	1155,02664639428	1266,02664639428	0	1	78
601	78	1	1266,02664639428	1273,02664639428	1	0	78
602	78	1	1273,02664639428	1427,02664639428	0	1	78
603	78	1	1427,02664639428	1438,02664639428	1	2	78
604	79	1	0	2579,99680919107	0	cens	79
605	80	0	0	420,34109106008	0	1	80
606	80	0	420,34109106008	421,34109106008	1	2	80
607	81	1	0	153,460369832814	0	1	81
608	81	1	153,460369832814	156,460369832814	1	0	81
609	81	1	156,460369832814	162,460369832814	0	1	81
610	81	1	162,460369832814	178,460369832814	1	0	81
611	81	1	178,460369832814	460,460369832814	0	1	81
612	81	1	460,460369832814	493,460369832814	1	0	81
613	81	1	493,460369832814	1226,46036983281	0	1	81
614	81	1	1226,46036983281	1262,46036983281	1	0	81
615	81	1	1262,46036983281	1748,46036983281	0	2	81
616	82	0	0	55,1149935731664	0	1	82
617	82	0	55,1149935731664	66,1149935731664	1	0	82
618	82	0	66,1149935731664	66,6149935731664	0	1	82
619	82	0	66,6149935731664	71,1149935731664	1	0	82
620	82	0	71,1149935731664	71,6149935731664	0	1	82
621	82	0	71,6149935731664	80,1149935731664	1	0	82
622	82	0	80,1149935731664	374,114993573166	0	1	82
623	82	0	374,114993573166	388,114993573166	1	0	82
624	82	0	388,114993573166	479,114993573166	0	1	82
625	82	0	479,114993573166	483,114993573166	1	0	82
626	82	0	483,114993573166	483,614993573166	0	1	82
627	82	0	483,614993573166	488,114993573166	1	0	82
628	82	0	488,114993573166	546,114993573166	0	1	82
629	82	0	546,114993573166	557,114993573166	1	0	82
630	82	0	557,114993573166	640,114993573166	0	1	82
631	82	0	640,114993573166	649,114993573166	1	0	82
632	82	0	649,114993573166	761,114993573166	0	2	82
633	83	1	0	286,059987180866	0	1	83
634	83	1	286,059987180866	289,059987180866	1	0	83
635	83	1	289,059987180866	1966,05998718087	0	1	83
636	83	1	1966,05998718087	1986,05998718087	1	0	83
637	83	1	1986,05998718087	2169,05998718087	0	1	83
638	83	1	2169,05998718087	2172,05998718087	1	0	83
639	83	1	2172,05998718087	2610,05998718087	0	1	83
640	83	1	2610,05998718087	2621,05998718087	1	0	83
641	83	1	2621,05998718087	3699,05998718087	0	2	83
642	84	1	0	15,6502425298095	0	1	84
643	84	1	15,6502425298095	19,6502425298095	1	0	84
644	84	1	19,6502425298095	34,6502425298095	0	1	84
645	84	1	34,6502425298095	48,6502425298095	1	0	84
646	84	1	48,6502425298095	88,6502425298095	0	1	84
647	84	1	88,6502425298095	96,6502425298095	1	0	84
648	84	1	96,6502425298095	97,1502425298095	0	1	84
649	84	1	97,1502425298095	112,650242529809	1	0	84
650	84	1	112,650242529809	113,150242529809	0	1	84
651	84	1	113,150242529809	139,650242529809	1	0	84
652	84	1	139,650242529809	140,150242529809	0	1	84
653	84	1	140,150242529809	148,650242529809	1	0	84
654	84	1	148,650242529809	149,150242529809	0	1	84
655	84	1	149,150242529809	194,650242529809	1	0	84
656	84	1	194,650242529809	195,150242529809	0	1	84
657	84	1	195,150242529809	253,650242529809	1	0	84
658	84	1	253,650242529809	328,650242529809	0	1	84
659	84	1	328,650242529809	357,650242529809	1	0	84
660	84	1	357,650242529809	444,650242529809	0	1	84
661	84	1	444,650242529809	464,650242529809	1	2	84
662	85	0	0	2294,30355066899	0	cens	85
663	86	1	0	1207,55939815193	0	2	86
664	87	1	0	916,474103967659	0	1	87
665	87	1	916,474103967659	924,474103967659	1	0	87
666	87	1	924,474103967659	1067,47410396766	0	1	87
667	87	1	1067,47410396766	1068,47410396766	1	0	87
668	87	1	1068,47410396766	1314,47410396766	0	1	87
669	87	1	1314,47410396766	1315,47410396766	1	0	87
670	87	1	1315,47410396766	1771,47410396766	0	1	87
671	87	1	1771,47410396766	1772,47410396766	1	0	87
672	87	1	1772,47410396766	1898,47410396766	0	1	87
673	87	1	1898,47410396766	1905,47410396766	1	0	87
674	87	1	1905,47410396766	2192,47410396766	0	1	87
675	87	1	2192,47410396766	2199,47410396766	1	0	87
676	87	1	2199,47410396766	2373,47410396766	0	1	87
677	87	1	2373,47410396766	2374,47410396766	1	0	87
678	87	1	2374,47410396766	2738,47410396766	0	2	87
679	88	1	0	1460,25633980241	0	2	88
680	89	0	0	1910,05484684557	0	cens	89
681	90	1	0	2943,97115161642	0	2	90
682	91	0	0	207,390853620134	0	1	91
683	91	0	207,390853620134	215,390853620134	1	0	91
684	91	0	215,390853620134	267,390853620134	0	1	91
685	91	0	267,390853620134	277,390853620134	1	0	91
686	91	0	277,390853620134	493,390853620134	0	1	91
687	91	0	493,390853620134	511,390853620134	1	0	91
688	91	0	511,390853620134	543,390853620134	0	1	91
689	91	0	543,390853620134	567,390853620134	1	0	91
690	91	0	567,390853620134	582,390853620134	0	1	91
691	91	0	582,390853620134	589,390853620134	1	0	91
692	91	0	589,390853620134	632,390853620134	0	1	91
693	91	0	632,390853620134	636,390853620134	1	0	91
694	91	0	636,390853620134	672,390853620134	0	1	91
695	91	0	672,390853620134	676,390853620134	1	0	91
696	91	0	676,390853620134	800,390853620134	0	1	91
697	91	0	800,390853620134	815,390853620134	1	0	91
698	91	0	815,390853620134	868,390853620134	0	2	91
699	92	0	0	1479,74323144183	0	1	92
700	92	0	1479,74323144183	1483,74323144183	1	0	92
701	92	0	1483,74323144183	1609,74323144183	0	1	92
702	92	0	1609,74323144183	1615,74323144183	1	0	92
703	92	0	1615,74323144183	1652,74323144183	0	1	92
704	92	0	1652,74323144183	1659,74323144183	1	0	92
705	92	0	1659,74323144183	1990,74323144183	0	1	92
706	92	0	1990,74323144183	1991,24323144183	1	2	92
707	93	0	0	50,8273988775909	0	1	93
708	93	0	50,8273988775909	69,8273988775909	1	0	93
709	93	0	69,8273988775909	83,8273988775909	0	1	93
710	93	0	83,8273988775909	91,8273988775909	1	0	93
711	93	0	91,8273988775909	186,827398877591	0	1	93
712	93	0	186,827398877591	209,827398877591	1	0	93
713	93	0	209,827398877591	211,827398877591	0	1	93
714	93	0	211,827398877591	219,827398877591	1	0	93
715	93	0	219,827398877591	246,827398877591	0	1	93
716	93	0	246,827398877591	260,827398877591	1	0	93
717	93	0	260,827398877591	457,827398877591	0	1	93
718	93	0	457,827398877591	462,827398877591	1	0	93
719	93	0	462,827398877591	579,827398877591	0	1	93
720	93	0	579,827398877591	580,827398877591	1	0	93
721	93	0	580,827398877591	586,827398877591	0	1	93
722	93	0	586,827398877591	590,827398877591	1	0	93
723	93	0	590,827398877591	750,827398877591	0	1	93
724	93	0	750,827398877591	768,827398877591	1	0	93
725	93	0	768,827398877591	951,827398877591	0	1	93
726	93	0	951,827398877591	965,827398877591	1	2	93
727	94	0	0	1902,01404998638	0	cens	94
728	95	1	0	540,028735299595	0	1	95
729	95	1	540,028735299595	555,028735299595	1	0	95
730	95	1	555,028735299595	969,028735299595	0	1	95
731	95	1	969,028735299595	975,028735299595	1	0	95
732	95	1	975,028735299595	1892,02873529959	0	cens	95
733	96	0	0	924,500482686795	0	1	96
734	96	0	924,500482686795	936,500482686795	1	0	96
735	96	0	936,500482686795	1541,5004826868	0	1	96
736	96	0	1541,5004826868	1553,5004826868	1	0	96
737	96	0	1553,5004826868	3442,5004826868	0	2	96
738	97	0	0	92,9064150173217	0	1	97
739	97	0	92,9064150173217	134,906415017322	1	0	97
740	97	0	134,906415017322	139,906415017322	0	2	97
741	98	0	0	42,7311847349629	0	1	98
742	98	0	42,7311847349629	44,7311847349629	1	2	98
743	99	0	0	37,770250165835	0	1	99
744	99	0	37,770250165835	59,770250165835	1	0	99
745	99	0	59,770250165835	91,770250165835	0	1	99
746	99	0	91,770250165835	107,770250165835	1	0	99
747	99	0	107,770250165835	157,770250165835	0	1	99
748	99	0	157,770250165835	159,770250165835	1	2	99
749	100	1	0	37,3556206859648	0	1	100
750	100	1	37,3556206859648	52,3556206859648	1	0	100
751	100	1	52,3556206859648	469,355620685965	0	1	100
752	100	1	469,355620685965	472,355620685965	1	0	100
753	100	1	472,355620685965	702,355620685965	0	1	100
754	100	1	702,355620685965	704,355620685965	1	0	100
755	100	1	704,355620685965	895,355620685965	0	1	100
756	100	1	895,355620685965	898,355620685965	1	0	100
757	100	1	898,355620685965	2311,35562068596	0	cens	100
758	101	1	0	14,9305273555219	0	1	101
759	101	1	14,9305273555219	29,9305273555219	1	0	101
760	101	1	29,9305273555219	2640,93052735552	0	cens	101
761	102	1	0	1952,2417715583	0	2	102
762	103	0	0	61,9411481786519	0	1	103
763	103	0	61,9411481786519	63,9411481786519	1	2	103
764	104	0	0	166,622396236286	0	1	104
765	104	0	166,622396236286	174,622396236286	1	0	104
766	104	0	174,622396236286	409,622396236286	0	1	104
767	104	0	409,622396236286	410,622396236286	1	0	104
768	104	0	410,622396236286	411,122396236286	0	1	104
769	104	0	411,122396236286	418,622396236286	1	0	104
770	104	0	418,622396236286	640,622396236286	0	1	104
771	104	0	640,622396236286	666,622396236286	1	0	104
772	104	0	666,622396236286	733,622396236286	0	1	104
773	104	0	733,622396236286	750,622396236286	1	0	104
774	104	0	750,622396236286	769,622396236286	0	2	104
775	105	0	0	179,999609034508	0	1	105
776	105	0	179,999609034508	189,999609034508	1	0	105
777	105	0	189,999609034508	195,999609034508	0	1	105
778	105	0	195,999609034508	215,999609034508	1	0	105
779	105	0	215,999609034508	1670,99960903451	0	1	105
780	105	0	1670,99960903451	1678,99960903451	1	0	105
781	105	0	1678,99960903451	1688,99960903451	0	1	105
782	105	0	1688,99960903451	1692,99960903451	1	0	105
783	105	0	1692,99960903451	2589,99960903451	0	2	105
784	106	1	0	1891,36632369924	0	cens	106
785	107	0	0	2285,30833950173	0	2	107
786	108	1	0	2609,7139715869	0	cens	108
787	109	0	0	156,022356724367	0	1	109
788	109	0	156,022356724367	169,022356724367	1	0	109
789	109	0	169,022356724367	200,022356724367	0	1	109
790	109	0	200,022356724367	201,022356724367	1	0	109
791	109	0	201,022356724367	530,022356724367	0	1	109
792	109	0	530,022356724367	554,022356724367	1	0	109
793	109	0	554,022356724367	581,022356724367	0	1	109
794	109	0	581,022356724367	584,022356724367	1	0	109
795	109	0	584,022356724367	1538,02235672437	0	1	109
796	109	0	1538,02235672437	1542,02235672437	1	0	109
797	109	0	1542,02235672437	1582,02235672437	0	1	109
798	109	0	1582,02235672437	1586,02235672437	1	0	109
799	109	0	1586,02235672437	1657,02235672437	0	1	109
800	109	0	1657,02235672437	1660,02235672437	1	0	109
801	109	0	1660,02235672437	2026,02235672437	0	1	109
802	109	0	2026,02235672437	2038,02235672437	1	0	109
803	109	0	2038,02235672437	2211,02235672437	0	2	109
804	110	1	0	151,528105445206	0	1	110
805	110	1	151,528105445206	169,528105445206	1	0	110
806	110	1	169,528105445206	170,028105445206	0	1	110
807	110	1	170,028105445206	170,528105445206	1	0	110
808	110	1	170,528105445206	183,528105445206	0	1	110
809	110	1	183,528105445206	184,528105445206	1	0	110
810	110	1	184,528105445206	185,028105445206	0	1	110
811	110	1	185,028105445206	185,528105445206	1	0	110
812	110	1	185,528105445206	186,028105445206	0	1	110
813	110	1	186,028105445206	233,528105445206	1	0	110
814	110	1	233,528105445206	269,528105445206	0	2	110
815	111	1	0	19,0491223800927	0	2	111
816	112	0	0	112,531741459854	0	1	112
817	112	0	112,531741459854	114,531741459854	1	0	112
818	112	0	114,531741459854	842,531741459854	0	1	112
819	112	0	842,531741459854	856,531741459854	1	0	112
820	112	0	856,531741459854	908,531741459854	0	1	112
821	112	0	908,531741459854	914,531741459854	1	0	112
822	112	0	914,531741459854	2431,53174145985	0	cens	112
823	113	1	0	207,603484355845	0	1	113
824	113	1	207,603484355845	225,603484355845	1	0	113
825	113	1	225,603484355845	1528,60348435584	0	1	113
826	113	1	1528,60348435584	1542,60348435584	1	0	113
827	113	1	1542,60348435584	1578,60348435584	0	1	113
828	113	1	1578,60348435584	1591,60348435584	1	0	113
829	113	1	1591,60348435584	1598,60348435584	0	1	113
830	113	1	1598,60348435584	1614,60348435584	1	0	113
831	113	1	1614,60348435584	1901,60348435584	0	1	113
832	113	1	1901,60348435584	1915,60348435584	1	0	113
833	113	1	1915,60348435584	1926,60348435584	0	1	113
834	113	1	1926,60348435584	1936,60348435584	1	0	113
835	113	1	1936,60348435584	1947,60348435584	0	1	113
836	113	1	1947,60348435584	1951,60348435584	1	2	113
837	114	1	0	68,6174660259858	0	1	114
838	114	1	68,6174660259858	72,6174660259858	1	0	114
839	114	1	72,6174660259858	414,617466025986	0	1	114
840	114	1	414,617466025986	425,617466025986	1	0	114
841	114	1	425,617466025986	428,617466025986	0	1	114
842	114	1	428,617466025986	435,617466025986	1	0	114
843	114	1	435,617466025986	438,617466025986	0	1	114
844	114	1	438,617466025986	448,617466025986	1	0	114
845	114	1	448,617466025986	492,617466025986	0	1	114
846	114	1	492,617466025986	500,617466025986	1	0	114
847	114	1	500,617466025986	504,617466025986	0	1	114
848	114	1	504,617466025986	506,617466025986	1	0	114
849	114	1	506,617466025986	791,617466025986	0	1	114
850	114	1	791,617466025986	796,617466025986	1	0	114
851	114	1	796,617466025986	933,617466025986	0	1	114
852	114	1	933,617466025986	936,617466025986	1	0	114
853	114	1	936,617466025986	1546,61746602599	0	1	114
854	114	1	1546,61746602599	1549,61746602599	1	0	114
855	114	1	1549,61746602599	1588,61746602599	0	1	114
856	114	1	1588,61746602599	1591,61746602599	1	0	114
857	114	1	1591,61746602599	2025,61746602599	0	1	114
858	114	1	2025,61746602599	2035,61746602599	1	0	114
859	114	1	2035,61746602599	2041,61746602599	0	1	114
860	114	1	2041,61746602599	2066,61746602599	1	0	114
861	114	1	2066,61746602599	2146,61746602599	0	1	114
862	114	1	2146,61746602599	2158,61746602599	1	0	114
863	114	1	2158,61746602599	2169,61746602599	0	1	114
864	114	1	2169,61746602599	2176,61746602599	1	0	114
865	114	1	2176,61746602599	2334,61746602599	0	1	114
866	114	1	2334,61746602599	2351,61746602599	1	0	114
867	114	1	2351,61746602599	2386,61746602599	0	1	114
868	114	1	2386,61746602599	2391,61746602599	1	2	114
869	115	1	0	940,897462459281	0	1	115
870	115	1	940,897462459281	952,897462459281	1	0	115
871	115	1	952,897462459281	954,897462459281	0	1	115
872	115	1	954,897462459281	956,897462459281	1	0	115
873	115	1	956,897462459281	1083,89746245928	0	1	115
874	115	1	1083,89746245928	1090,89746245928	1	0	115
875	115	1	1090,89746245928	1308,89746245928	0	1	115
876	115	1	1308,89746245928	1328,89746245928	1	2	115
877	116	1	0	985,62234639097	0	1	116
878	116	1	985,62234639097	1001,62234639097	1	0	116
879	116	1	1001,62234639097	1028,62234639097	0	1	116
880	116	1	1028,62234639097	1029,62234639097	1	0	116
881	116	1	1029,62234639097	1032,62234639097	0	1	116
882	116	1	1032,62234639097	1043,62234639097	1	0	116
883	116	1	1043,62234639097	1053,62234639097	0	1	116
884	116	1	1053,62234639097	1054,62234639097	1	0	116
885	116	1	1054,62234639097	1123,62234639097	0	1	116
886	116	1	1123,62234639097	1133,62234639097	1	0	116
887	116	1	1133,62234639097	1196,62234639097	0	1	116
888	116	1	1196,62234639097	1204,62234639097	1	0	116
889	116	1	1204,62234639097	2631,62234639097	0	1	116
890	116	1	2631,62234639097	2632,62234639097	1	0	116
891	116	1	2632,62234639097	2699,62234639097	0	cens	116
892	117	1	0	1309,19742910564	0	1	117
893	117	1	1309,19742910564	1313,19742910564	1	0	117
894	117	1	1313,19742910564	2083,19742910564	0	1	117
895	117	1	2083,19742910564	2089,19742910564	1	0	117
896	117	1	2089,19742910564	2339,19742910564	0	cens	117
897	118	1	0	84,4229971403256	0	1	118
898	118	1	84,4229971403256	112,422997140326	1	2	118
899	119	1	0	26,9170085042715	0	1	119
900	119	1	26,9170085042715	40,9170085042715	1	0	119
901	119	1	40,9170085042715	85,9170085042715	0	1	119
902	119	1	85,9170085042715	102,917008504272	1	0	119
903	119	1	102,917008504272	282,917008504272	0	1	119
904	119	1	282,917008504272	302,917008504272	1	0	119
905	119	1	302,917008504272	351,917008504272	0	1	119
906	119	1	351,917008504272	355,917008504272	1	0	119
907	119	1	355,917008504272	356,417008504272	0	1	119
908	119	1	356,417008504272	368,917008504272	1	0	119
909	119	1	368,917008504272	423,917008504272	0	1	119
910	119	1	423,917008504272	435,917008504272	1	0	119
911	119	1	435,917008504272	864,917008504272	0	1	119
912	119	1	864,917008504272	866,917008504272	1	0	119
913	119	1	866,917008504272	1070,91700850427	0	1	119
914	119	1	1070,91700850427	1071,41700850427	1	2	119
915	120	1	0	89,8045061398298	0	1	120
916	120	1	89,8045061398298	111,80450613983	1	0	120
917	120	1	111,80450613983	3332,80450613983	0	2	120
918	121	1	0	345,457901240326	0	1	121
919	121	1	345,457901240326	353,457901240326	1	0	121
920	121	1	353,457901240326	2061,45790124033	0	1	121
921	121	1	2061,45790124033	2079,45790124033	1	0	121
922	121	1	2079,45790124033	2177,45790124033	0	1	121
923	121	1	2177,45790124033	2178,45790124033	1	0	121
924	121	1	2178,45790124033	2270,45790124033	0	cens	121
925	122	0	0	890,582941228524	0	1	122
926	122	0	890,582941228524	897,582941228524	1	0	122
927	122	0	897,582941228524	911,582941228524	0	1	122
928	122	0	911,582941228524	913,582941228524	1	0	122
929	122	0	913,582941228524	916,582941228524	0	1	122
930	122	0	916,582941228524	924,582941228524	1	0	122
931	122	0	924,582941228524	938,582941228524	0	1	122
932	122	0	938,582941228524	941,582941228524	1	0	122
933	122	0	941,582941228524	974,582941228524	0	1	122
934	122	0	974,582941228524	1091,58294122852	1	2	122
935	123	0	0	3309,98610839993	0	2	123
936	124	0	0	45,3808411611244	0	1	124
937	124	0	45,3808411611244	48,3808411611244	1	0	124
938	124	0	48,3808411611244	48,8808411611244	0	1	124
939	124	0	48,8808411611244	53,3808411611244	1	0	124
940	124	0	53,3808411611244	61,3808411611244	0	1	124
941	124	0	61,3808411611244	78,3808411611244	1	0	124
942	124	0	78,3808411611244	86,3808411611244	0	1	124
943	124	0	86,3808411611244	99,3808411611244	1	0	124
944	124	0	99,3808411611244	603,380841161124	0	1	124
945	124	0	603,380841161124	609,380841161124	1	0	124
946	124	0	609,380841161124	650,380841161124	0	1	124
947	124	0	650,380841161124	661,380841161124	1	2	124
948	125	0	0	28,1952172769234	0	1	125
949	125	0	28,1952172769234	29,1952172769234	1	0	125
950	125	0	29,1952172769234	85,1952172769234	0	1	125
951	125	0	85,1952172769234	87,1952172769234	1	0	125
952	125	0	87,1952172769234	110,195217276923	0	1	125
953	125	0	110,195217276923	113,195217276923	1	0	125
954	125	0	113,195217276923	295,195217276923	0	1	125
955	125	0	295,195217276923	297,195217276923	1	0	125
956	125	0	297,195217276923	1129,19521727692	0	1	125
957	125	0	1129,19521727692	1143,19521727692	1	0	125
958	125	0	1143,19521727692	1223,19521727692	0	2	125
959	126	1	0	30,2959306715056	0	1	126
960	126	1	30,2959306715056	32,2959306715056	1	0	126
961	126	1	32,2959306715056	1663,29593067151	0	1	126
962	126	1	1663,29593067151	1664,29593067151	1	0	126
963	126	1	1664,29593067151	1844,29593067151	0	cens	126
964	127	0	0	67,3235482051969	0	1	127
965	127	0	67,3235482051969	93,3235482051969	1	0	127
966	127	0	93,3235482051969	93,8235482051969	0	1	127
967	127	0	93,8235482051969	108,323548205197	1	0	127
968	127	0	108,323548205197	376,323548205197	0	1	127
969	127	0	376,323548205197	380,323548205197	1	0	127
970	127	0	380,323548205197	391,323548205197	0	1	127
971	127	0	391,323548205197	404,323548205197	1	0	127
972	127	0	404,323548205197	414,323548205197	0	1	127
973	127	0	414,323548205197	425,323548205197	1	0	127
974	127	0	425,323548205197	458,323548205197	0	1	127
975	127	0	458,323548205197	460,323548205197	1	0	127
976	127	0	460,323548205197	500,323548205197	0	1	127
977	127	0	500,323548205197	503,323548205197	1	2	127
978	128	1	0	208,641226862557	0	1	128
979	128	1	208,641226862557	218,641226862557	1	0	128
980	128	1	218,641226862557	295,641226862557	0	1	128
981	128	1	295,641226862557	306,641226862557	1	0	128
982	128	1	306,641226862557	736,641226862557	0	1	128
983	128	1	736,641226862557	756,641226862557	1	0	128
984	128	1	756,641226862557	881,641226862557	0	1	128
985	128	1	881,641226862557	890,641226862557	1	0	128
986	128	1	890,641226862557	1700,64122686256	0	1	128
987	128	1	1700,64122686256	1702,64122686256	1	0	128
988	128	1	1702,64122686256	1797,64122686256	0	1	128
989	128	1	1797,64122686256	1810,64122686256	1	0	128
990	128	1	1810,64122686256	2615,64122686256	0	cens	128
991	129	0	0	616,96140890196	0	1	129
992	129	0	616,96140890196	624,96140890196	1	0	129
993	129	0	624,96140890196	661,96140890196	0	1	129
994	129	0	661,96140890196	662,96140890196	1	0	129
995	129	0	662,96140890196	2358,96140890196	0	cens	129
996	130	1	0	733,484045997262	0	2	130
997	131	0	0	192,579310908914	0	1	131
998	131	0	192,579310908914	197,579310908914	1	0	131
999	131	0	197,579310908914	201,579310908914	0	1	131
1000	131	0	201,579310908914	218,579310908914	1	0	131
1001	131	0	218,579310908914	329,579310908914	0	1	131
1002	131	0	329,579310908914	339,579310908914	1	0	131
1003	131	0	339,579310908914	423,579310908914	0	1	131
1004	131	0	423,579310908914	429,579310908914	1	0	131
1005	131	0	429,579310908914	451,579310908914	0	1	131
1006	131	0	451,579310908914	457,579310908914	1	0	131
1007	131	0	457,579310908914	458,079310908914	0	1	131
1008	131	0	458,079310908914	505,579310908914	1	0	131
1009	131	0	505,579310908914	652,579310908914	0	1	131
1010	131	0	652,579310908914	658,579310908914	1	0	131
1011	131	0	658,579310908914	764,579310908914	0	1	131
1012	131	0	764,579310908914	769,579310908914	1	0	131
1013	131	0	769,579310908914	1882,57931090891	0	cens	131
1014	132	0	0	16,9689931003377	0	1	132
1015	132	0	16,9689931003377	19,9689931003377	1	0	132
1016	132	0	19,9689931003377	59,9689931003377	0	2	132
1017	133	0	0	204,076061961241	0	1	133
1018	133	0	204,076061961241	213,076061961241	1	2	133
1019	134	1	0	281,219368713908	0	1	134
1020	134	1	281,219368713908	307,219368713908	1	0	134
1021	134	1	307,219368713908	1271,21936871391	0	1	134
1022	134	1	1271,21936871391	1276,21936871391	1	0	134
1023	134	1	1276,21936871391	1841,21936871391	0	cens	134
1024	135	0	0	2213,36386704631	0	1	135
1025	135	0	2213,36386704631	2216,36386704631	1	0	135
1026	135	0	2216,36386704631	2297,36386704631	0	cens	135
1027	136	0	0	2321,74817468692	0	cens	136
1028	137	0	0	29,9684796333313	0	1	137
1029	137	0	29,9684796333313	49,9684796333313	1	0	137
1030	137	0	49,9684796333313	1314,96847963333	0	1	137
1031	137	0	1314,96847963333	1345,96847963333	1	0	137
1032	137	0	1345,96847963333	2048,96847963333	0	1	137
1033	137	0	2048,96847963333	2078,96847963333	1	2	137
1034	138	0	0	1835,16347697657	0	cens	138
1035	139	1	0	633,336358332075	0	cens	139
1036	140	1	0	165,179609634914	0	1	140
1037	140	1	165,179609634914	168,179609634914	1	0	140
1038	140	1	168,179609634914	209,179609634914	0	1	140
1039	140	1	209,179609634914	214,179609634914	1	0	140
1040	140	1	214,179609634914	281,179609634914	0	2	140
1041	141	0	0	786,015590480529	0	2	141
1042	142	0	0	70,8519815169275	0	1	142
1043	142	0	70,8519815169275	91,8519815169275	1	0	142
1044	142	0	91,8519815169275	191,851981516927	0	2	142
1045	143	1	0	1152,02490693703	0	1	143
1046	143	1	1152,02490693703	1160,02490693703	1	0	143
1047	143	1	1160,02490693703	1164,02490693703	0	1	143
1048	143	1	1164,02490693703	1177,02490693703	1	0	143
1049	143	1	1177,02490693703	2910,02490693703	0	2	143
1050	144	1	0	49,4247973421589	0	1	144
1051	144	1	49,4247973421589	57,4247973421589	1	0	144
1052	144	1	57,4247973421589	560,424797342159	0	1	144
1053	144	1	560,424797342159	565,424797342159	1	0	144
1054	144	1	565,424797342159	970,424797342159	0	1	144
1055	144	1	970,424797342159	1013,42479734216	1	0	144
1056	144	1	1013,42479734216	1177,42479734216	0	1	144
1057	144	1	1177,42479734216	1178,42479734216	1	2	144
1058	145	1	0	409,697308350354	0	1	145
1059	145	1	409,697308350354	429,697308350354	1	0	145
1060	145	1	429,697308350354	1696,69730835035	0	1	145
1061	145	1	1696,69730835035	1704,69730835035	1	0	145
1062	145	1	1704,69730835035	1712,69730835035	0	1	145
1063	145	1	1712,69730835035	1723,69730835035	1	0	145
1064	145	1	1723,69730835035	1725,69730835035	0	1	145
1065	145	1	1725,69730835035	1732,69730835035	1	0	145
1066	145	1	1732,69730835035	1734,69730835035	0	1	145
1067	145	1	1734,69730835035	1743,69730835035	1	2	145
1068	146	0	0	249,796809487976	0	1	146
1069	146	0	249,796809487976	254,796809487976	1	0	146
1070	146	0	254,796809487976	489,796809487976	0	2	146
1071	147	0	0	371,699158172123	0	1	147
1072	147	0	371,699158172123	377,699158172123	1	0	147
1073	147	0	377,699158172123	1661,69915817212	0	1	147
1074	147	0	1661,69915817212	1667,69915817212	1	0	147
1075	147	0	1667,69915817212	1749,69915817212	0	1	147
1076	147	0	1749,69915817212	1763,69915817212	1	0	147
1077	147	0	1763,69915817212	1908,69915817212	0	1	147
1078	147	0	1908,69915817212	1912,69915817212	1	0	147
1079	147	0	1912,69915817212	2299,69915817212	0	cens	147
1080	148	1	0	1922,26377533656	0	cens	148
1081	149	0	0	1516,15367959999	0	1	149
1082	149	0	1516,15367959999	1520,15367959999	1	0	149
1083	149	0	1520,15367959999	1838,15367959999	0	1	149
1084	149	0	1838,15367959999	1847,15367959999	1	0	149
1085	149	0	1847,15367959999	2051,15367959999	0	cens	149
1086	150	1	0	371,916858831421	0	1	150
1087	150	1	371,916858831421	383,916858831421	1	0	150
1088	150	1	383,916858831421	1160,91685883142	0	1	150
1089	150	1	1160,91685883142	1164,91685883142	1	0	150
1090	150	1	1164,91685883142	1743,91685883142	0	1	150
1091	150	1	1743,91685883142	1759,91685883142	1	0	150
1092	150	1	1759,91685883142	3304,91685883142	0	2	150
1093	151	0	0	42,6440362660214	0	1	151
1094	151	0	42,6440362660214	60,6440362660214	1	0	151
1095	151	0	60,6440362660214	101,644036266021	0	1	151
1096	151	0	101,644036266021	122,644036266021	1	0	151
1097	151	0	122,644036266021	164,644036266021	0	1	151
1098	151	0	164,644036266021	179,644036266021	1	0	151
1099	151	0	179,644036266021	217,644036266021	0	1	151
1100	151	0	217,644036266021	225,644036266021	1	0	151
1101	151	0	225,644036266021	232,644036266021	0	1	151
1102	151	0	232,644036266021	264,644036266021	1	0	151
1103	151	0	264,644036266021	437,644036266021	0	1	151
1104	151	0	437,644036266021	451,644036266021	1	0	151
1105	151	0	451,644036266021	522,644036266021	0	1	151
1106	151	0	522,644036266021	575,644036266021	1	0	151
1107	151	0	575,644036266021	1318,64403626602	0	1	151
1108	151	0	1318,64403626602	1335,64403626602	1	0	151
1109	151	0	1335,64403626602	1467,64403626602	0	1	151
1110	151	0	1467,64403626602	1473,64403626602	1	2	151
1111	152	1	0	36,9794167932123	0	1	152
1112	152	1	36,9794167932123	37,9794167932123	1	0	152
1113	152	1	37,9794167932123	664,979416793212	0	1	152
1114	152	1	664,979416793212	670,979416793212	1	0	152
1115	152	1	670,979416793212	881,979416793212	0	1	152
1116	152	1	881,979416793212	883,979416793212	1	0	152
1117	152	1	883,979416793212	1713,97941679321	0	1	152
1118	152	1	1713,97941679321	1717,97941679321	1	0	152
1119	152	1	1717,97941679321	2099,97941679321	0	cens	152
1120	153	1	0	171,394020793959	0	1	153
1121	153	1	171,394020793959	185,394020793959	1	0	153
1122	153	1	185,394020793959	185,894020793959	0	1	153
1123	153	1	185,894020793959	194,394020793959	1	0	153
1124	153	1	194,394020793959	3034,39402079396	0	2	153
1125	154	0	0	31,2551328008994	0	1	154
1126	154	0	31,2551328008994	41,2551328008994	1	0	154
1127	154	0	41,2551328008994	150,255132800899	0	1	154
1128	154	0	150,255132800899	153,255132800899	1	0	154
1129	154	0	153,255132800899	163,255132800899	0	1	154
1130	154	0	163,255132800899	175,255132800899	1	0	154
1131	154	0	175,255132800899	500,255132800899	0	1	154
1132	154	0	500,255132800899	504,255132800899	1	0	154
1133	154	0	504,255132800899	604,255132800899	0	1	154
1134	154	0	604,255132800899	606,255132800899	1	0	154
1135	154	0	606,255132800899	677,255132800899	0	1	154
1136	154	0	677,255132800899	688,255132800899	1	0	154
1137	154	0	688,255132800899	709,255132800899	0	1	154
1138	154	0	709,255132800899	711,255132800899	1	0	154
1139	154	0	711,255132800899	788,255132800899	0	1	154
1140	154	0	788,255132800899	794,255132800899	1	0	154
1141	154	0	794,255132800899	881,255132800899	0	1	154
1142	154	0	881,255132800899	886,255132800899	1	0	154
1143	154	0	886,255132800899	1913,2551328009	0	2	154
1144	155	1	0	99,250207698904	0	1	155
1145	155	1	99,250207698904	120,250207698904	1	0	155
1146	155	1	120,250207698904	216,250207698904	0	1	155
1147	155	1	216,250207698904	231,250207698904	1	0	155
1148	155	1	231,250207698904	301,250207698904	0	1	155
1149	155	1	301,250207698904	312,250207698904	1	0	155
1150	155	1	312,250207698904	406,250207698904	0	1	155
1151	155	1	406,250207698904	411,250207698904	1	0	155
1152	155	1	411,250207698904	1852,2502076989	0	1	155
1153	155	1	1852,2502076989	1856,2502076989	1	0	155
1154	155	1	1856,2502076989	1859,2502076989	0	cens	155
1155	156	1	0	172,45704734046	0	2	156
1156	157	0	0	1196,48542697728	0	1	157
1157	157	0	1196,48542697728	1206,48542697728	1	0	157
1158	157	0	1206,48542697728	1227,48542697728	0	1	157
1159	157	0	1227,48542697728	1235,48542697728	1	0	157
1160	157	0	1235,48542697728	1735,48542697728	0	1	157
1161	157	0	1735,48542697728	1764,48542697728	1	2	157
1162	158	0	0	24,3051557894796	0	1	158
1163	158	0	24,3051557894796	31,3051557894796	1	0	158
1164	158	0	31,3051557894796	32,3051557894796	0	2	158
1165	159	1	0	2330,52217298932	0	cens	159
1166	160	1	0	1281,01260834653	0	1	160
1167	160	1	1281,01260834653	1319,01260834653	1	2	160
1168	161	0	0	7,32333817146719	0	1	161
1169	161	0	7,32333817146719	28,3233381714672	1	0	161
1170	161	0	28,3233381714672	378,323338171467	0	1	161
1171	161	0	378,323338171467	461,323338171467	1	2	161
1172	162	1	0	1947,65793614648	0	cens	162
1173	163	0	0	1023,92718937807	0	1	163
1174	163	0	1023,92718937807	1049,92718937807	1	0	163
1175	163	0	1049,92718937807	1060,92718937807	0	1	163
1176	163	0	1060,92718937807	1065,92718937807	1	0	163
1177	163	0	1065,92718937807	1714,92718937807	0	1	163
1178	163	0	1714,92718937807	1717,92718937807	1	0	163
1179	163	0	1717,92718937807	1792,92718937807	0	1	163
1180	163	0	1792,92718937807	1799,92718937807	1	0	163
1181	163	0	1799,92718937807	2453,92718937807	0	2	163
1182	164	1	0	245,563934934326	0	1	164
1183	164	1	245,563934934326	246,063934934326	1	0	164
1184	164	1	246,063934934326	248,563934934326	0	1	164
1185	164	1	248,563934934326	256,563934934326	1	0	164
1186	164	1	256,563934934326	340,563934934326	0	1	164
1187	164	1	340,563934934326	354,563934934326	1	0	164
1188	164	1	354,563934934326	639,563934934326	0	1	164
1189	164	1	639,563934934326	642,563934934326	1	0	164
1190	164	1	642,563934934326	1221,56393493433	0	1	164
1191	164	1	1221,56393493433	1229,56393493433	1	0	164
1192	164	1	1229,56393493433	1466,56393493433	0	1	164
1193	164	1	1466,56393493433	1471,56393493433	1	0	164
1194	164	1	1471,56393493433	1504,56393493433	0	1	164
1195	164	1	1504,56393493433	1528,56393493433	1	0	164
1196	164	1	1528,56393493433	1662,56393493433	0	1	164
1197	164	1	1662,56393493433	1663,56393493433	1	2	164
1198	165	1	0	1481,64362975024	0	1	165
1199	165	1	1481,64362975024	1491,64362975024	1	0	165
1200	165	1	1491,64362975024	1529,64362975024	0	2	165
1201	166	1	0	2345,70670449268	0	cens	166
1202	167	0	0	2332,70776850078	0	cens	167
1203	168	0	0	973,417240734212	0	1	168
1204	168	0	973,417240734212	1002,41724073421	1	0	168
1205	168	0	1002,41724073421	1023,41724073421	0	1	168
1206	168	0	1023,41724073421	1027,41724073421	1	0	168
1207	168	0	1027,41724073421	2446,41724073421	0	cens	168
1208	169	1	0	553,987582659349	0	2	169
1209	170	0	0	124,863197389059	0	1	170
1210	170	0	124,863197389059	130,863197389059	1	0	170
1211	170	0	130,863197389059	296,863197389059	0	1	170
1212	170	0	296,863197389059	299,863197389059	1	0	170
1213	170	0	299,863197389059	535,863197389059	0	1	170
1214	170	0	535,863197389059	554,863197389059	1	0	170
1215	170	0	554,863197389059	839,863197389059	0	1	170
1216	170	0	839,863197389059	843,863197389059	1	0	170
1217	170	0	843,863197389059	1021,86319738906	0	1	170
1218	170	0	1021,86319738906	1035,86319738906	1	0	170
1219	170	0	1035,86319738906	1097,86319738906	0	1	170
1220	170	0	1097,86319738906	1099,86319738906	1	0	170
1221	170	0	1099,86319738906	1299,86319738906	0	1	170
1222	170	0	1299,86319738906	1302,86319738906	1	0	170
1223	170	0	1302,86319738906	1648,86319738906	0	1	170
1224	170	0	1648,86319738906	1658,86319738906	1	0	170
1225	170	0	1658,86319738906	1663,86319738906	0	1	170
1226	170	0	1663,86319738906	1665,86319738906	1	0	170
1227	170	0	1665,86319738906	2022,86319738906	0	1	170
1228	170	0	2022,86319738906	2034,86319738906	1	0	170
1229	170	0	2034,86319738906	2065,86319738906	0	1	170
1230	170	0	2065,86319738906	2066,36319738906	1	2	170
1231	171	0	0	2650,56856805738	0	cens	171
1232	172	0	0	86,5395363178104	0	1	172
1233	172	0	86,5395363178104	107,53953631781	1	0	172
1234	172	0	107,53953631781	485,53953631781	0	1	172
1235	172	0	485,53953631781	491,53953631781	1	0	172
1236	172	0	491,53953631781	522,53953631781	0	1	172
1237	172	0	522,53953631781	548,53953631781	1	0	172
1238	172	0	548,53953631781	693,53953631781	0	1	172
1239	172	0	693,53953631781	752,53953631781	1	0	172
1240	172	0	752,53953631781	772,53953631781	0	1	172
1241	172	0	772,53953631781	788,53953631781	1	0	172
1242	172	0	788,53953631781	896,53953631781	0	1	172
1243	172	0	896,53953631781	907,53953631781	1	0	172
1244	172	0	907,53953631781	1191,53953631781	0	1	172
1245	172	0	1191,53953631781	1205,53953631781	1	0	172
1246	172	0	1205,53953631781	1443,53953631781	0	1	172
1247	172	0	1443,53953631781	1461,53953631781	1	0	172
1248	172	0	1461,53953631781	1605,53953631781	0	1	172
1249	172	0	1605,53953631781	1630,53953631781	1	0	172
1250	172	0	1630,53953631781	1804,53953631781	0	1	172
1251	172	0	1804,53953631781	1809,53953631781	1	0	172
1252	172	0	1809,53953631781	1873,53953631781	0	1	172
1253	172	0	1873,53953631781	1907,53953631781	1	0	172
1254	172	0	1907,53953631781	2148,53953631781	0	1	172
1255	172	0	2148,53953631781	2150,53953631781	1	0	172
1256	172	0	2150,53953631781	2189,53953631781	0	2	172
1257	173	1	0	2288,87163060065	0	cens	173
1258	174	1	0	56,1142130745575	0	1	174
1259	174	1	56,1142130745575	94,1142130745575	1	0	174
1260	174	1	94,1142130745575	2309,11421307456	0	1	174
1261	174	1	2309,11421307456	2312,11421307456	1	0	174
1262	174	1	2312,11421307456	2357,11421307456	0	1	174
1263	174	1	2357,11421307456	2373,11421307456	1	0	174
1264	174	1	2373,11421307456	3348,11421307456	0	2	174
1265	175	1	0	106,255633304827	0	2	175
1266	176	0	0	168,86965885479	0	1	176
1267	176	0	168,86965885479	179,86965885479	1	0	176
1268	176	0	179,86965885479	307,86965885479	0	1	176
1269	176	0	307,86965885479	328,86965885479	1	0	176
1270	176	0	328,86965885479	818,86965885479	0	1	176
1271	176	0	818,86965885479	826,86965885479	1	0	176
1272	176	0	826,86965885479	1245,86965885479	0	1	176
1273	176	0	1245,86965885479	1252,86965885479	1	2	176
1274	177	0	0	1527,24848762434	0	1	177
1275	177	0	1527,24848762434	1540,24848762434	1	0	177
1276	177	0	1540,24848762434	1553,24848762434	0	1	177
1277	177	0	1553,24848762434	1561,24848762434	1	0	177
1278	177	0	1561,24848762434	1561,74848762434	0	1	177
1279	177	0	1561,74848762434	1582,24848762434	1	0	177
1280	177	0	1582,24848762434	3035,24848762434	0	2	177
1281	178	1	0	81,7836719630286	0	1	178
1282	178	1	81,7836719630286	89,7836719630286	1	0	178
1283	178	1	89,7836719630286	107,783671963029	0	1	178
1284	178	1	107,783671963029	127,783671963029	1	2	178
1285	179	0	0	380,621954162605	0	1	179
1286	179	0	380,621954162605	381,621954162605	1	0	179
1287	179	0	381,621954162605	565,621954162605	0	1	179
1288	179	0	565,621954162605	577,621954162605	1	0	179
1289	179	0	577,621954162605	667,621954162605	0	1	179
1290	179	0	667,621954162605	724,621954162605	1	0	179
1291	179	0	724,621954162605	1563,62195416261	0	1	179
1292	179	0	1563,62195416261	1577,62195416261	1	0	179
1293	179	0	1577,62195416261	1580,62195416261	0	2	179
1294	180	1	0	1096,82768005878	0	1	180
1295	180	1	1096,82768005878	1144,82768005878	1	0	180
1296	180	1	1144,82768005878	1164,82768005878	0	1	180
1297	180	1	1164,82768005878	1165,32768005878	1	2	180
1298	181	0	0	57,0071251895279	0	1	181
1299	181	0	57,0071251895279	64,0071251895279	1	0	181
1300	181	0	64,0071251895279	1164,00712518953	0	1	181
1301	181	0	1164,00712518953	1172,00712518953	1	0	181
1302	181	0	1172,00712518953	2388,00712518953	0	cens	181
1303	182	1	0	34,8328651022166	0	1	182
1304	182	1	34,8328651022166	44,8328651022166	1	0	182
1305	182	1	44,8328651022166	64,8328651022166	0	1	182
1306	182	1	64,8328651022166	78,8328651022166	1	0	182
1307	182	1	78,8328651022166	96,8328651022166	0	1	182
1308	182	1	96,8328651022166	97,8328651022166	1	2	182
1309	183	0	0	149,495715134777	0	1	183
1310	183	0	149,495715134777	184,495715134777	1	0	183
1311	183	0	184,495715134777	264,495715134777	0	1	183
1312	183	0	264,495715134777	275,495715134777	1	0	183
1313	183	0	275,495715134777	706,495715134777	0	1	183
1314	183	0	706,495715134777	729,495715134777	1	0	183
1315	183	0	729,495715134777	842,495715134777	0	1	183
1316	183	0	842,495715134777	842,995715134777	1	2	183
1317	184	1	0	33,459027393721	0	1	184
1318	184	1	33,459027393721	44,459027393721	1	0	184
1319	184	1	44,459027393721	185,459027393721	0	1	184
1320	184	1	185,459027393721	190,459027393721	1	0	184
1321	184	1	190,459027393721	329,459027393721	0	1	184
1322	184	1	329,459027393721	337,459027393721	1	0	184
1323	184	1	337,459027393721	364,459027393721	0	2	184
1324	185	0	0	2640,14656691346	0	cens	185
1325	186	0	0	843,544029923156	0	1	186
1326	186	0	843,544029923156	861,544029923156	1	0	186
1327	186	0	861,544029923156	872,544029923156	0	1	186
1328	186	0	872,544029923156	900,544029923156	1	0	186
1329	186	0	900,544029923156	1295,54402992316	0	1	186
1330	186	0	1295,54402992316	1305,54402992316	1	0	186
1331	186	0	1305,54402992316	1361,54402992316	0	1	186
1332	186	0	1361,54402992316	1371,54402992316	1	0	186
1333	186	0	1371,54402992316	1372,54402992316	0	2	186
1334	187	0	0	94,8586421813816	0	1	187
1335	187	0	94,8586421813816	111,858642181382	1	0	187
1336	187	0	111,858642181382	155,858642181382	0	1	187
1337	187	0	155,858642181382	211,858642181382	1	0	187
1338	187	0	211,858642181382	445,858642181382	0	1	187
1339	187	0	445,858642181382	452,858642181382	1	0	187
1340	187	0	452,858642181382	453,358642181382	0	1	187
1341	187	0	453,358642181382	481,858642181382	1	0	187
1342	187	0	481,858642181382	738,858642181382	0	1	187
1343	187	0	738,858642181382	746,858642181382	1	0	187
1344	187	0	746,858642181382	760,858642181382	0	1	187
1345	187	0	760,858642181382	761,358642181382	1	2	187
1346	188	0	0	1326,0381577136	0	1	188
1347	188	0	1326,0381577136	1330,0381577136	1	0	188
1348	188	0	1330,0381577136	1508,0381577136	0	1	188
1349	188	0	1508,0381577136	1509,0381577136	1	0	188
1350	188	0	1509,0381577136	2503,0381577136	0	1	188
1351	188	0	2503,0381577136	2508,0381577136	1	0	188
1352	188	0	2508,0381577136	2576,0381577136	0	cens	188
1353	189	0	0	906,482766442932	0	1	189
1354	189	0	906,482766442932	918,482766442932	1	0	189
1355	189	0	918,482766442932	921,482766442932	0	1	189
1356	189	0	921,482766442932	932,482766442932	1	0	189
1357	189	0	932,482766442932	949,482766442932	0	1	189
1358	189	0	949,482766442932	951,482766442932	1	0	189
1359	189	0	951,482766442932	974,482766442932	0	1	189
1360	189	0	974,482766442932	977,482766442932	1	0	189
1361	189	0	977,482766442932	1406,48276644293	0	1	189
1362	189	0	1406,48276644293	1409,48276644293	1	0	189
1363	189	0	1409,48276644293	2539,48276644293	0	cens	189
1364	190	0	0	1530,99105850421	0	2	190
1365	191	0	0	60,0032982155681	0	1	191
1366	191	0	60,0032982155681	69,0032982155681	1	0	191
1367	191	0	69,0032982155681	2350,00329821557	0	cens	191
1368	192	0	0	164,00743453484	0	1	192
1369	192	0	164,00743453484	175,00743453484	1	0	192
1370	192	0	175,00743453484	215,00743453484	0	1	192
1371	192	0	215,00743453484	217,00743453484	1	0	192
1372	192	0	217,00743453484	220,00743453484	0	1	192
1373	192	0	220,00743453484	222,00743453484	1	0	192
1374	192	0	222,00743453484	489,00743453484	0	1	192
1375	192	0	489,00743453484	502,00743453484	1	0	192
1376	192	0	502,00743453484	513,00743453484	0	1	192
1377	192	0	513,00743453484	519,00743453484	1	0	192
1378	192	0	519,00743453484	800,00743453484	0	1	192
1379	192	0	800,00743453484	807,00743453484	1	0	192
1380	192	0	807,00743453484	809,00743453484	0	1	192
1381	192	0	809,00743453484	816,00743453484	1	0	192
1382	192	0	816,00743453484	822,00743453484	0	1	192
1383	192	0	822,00743453484	838,00743453484	1	0	192
1384	192	0	838,00743453484	877,00743453484	0	1	192
1385	192	0	877,00743453484	888,00743453484	1	0	192
1386	192	0	888,00743453484	1013,00743453484	0	1	192
1387	192	0	1013,00743453484	1026,00743453484	1	0	192
1388	192	0	1026,00743453484	1082,00743453484	0	1	192
1389	192	0	1082,00743453484	1086,00743453484	1	0	192
1390	192	0	1086,00743453484	1189,00743453484	0	1	192
1391	192	0	1189,00743453484	1190,00743453484	1	2	192
1392	193	1	0	2254,50195183698	0	1	193
1393	193	1	2254,50195183698	2271,50195183698	1	0	193
1394	193	1	2271,50195183698	2490,50195183698	0	1	193
1395	193	1	2490,50195183698	2500,50195183698	1	0	193
1396	193	1	2500,50195183698	2718,50195183698	0	2	193
1397	194	1	0	70,593570063822	0	1	194
1398	194	1	70,593570063822	84,593570063822	1	0	194
1399	194	1	84,593570063822	2350,59357006382	0	1	194
1400	194	1	2350,59357006382	2352,59357006382	1	0	194
1401	194	1	2352,59357006382	2539,59357006382	0	cens	194
1402	195	0	0	754,985749782994	0	1	195
1403	195	0	754,985749782994	767,985749782994	1	0	195
1404	195	0	767,985749782994	921,985749782994	0	1	195
1405	195	0	921,985749782994	932,985749782994	1	0	195
1406	195	0	932,985749782994	1564,98574978299	0	1	195
1407	195	0	1564,98574978299	1579,98574978299	1	0	195
1408	195	0	1579,98574978299	1580,98574978299	0	1	195
1409	195	0	1580,98574978299	1602,98574978299	1	0	195
1410	195	0	1602,98574978299	1618,98574978299	0	2	195
1411	196	1	0	189,375377995893	0	1	196
1412	196	1	189,375377995893	192,375377995893	1	0	196
1413	196	1	192,375377995893	399,375377995893	0	1	196
1414	196	1	399,375377995893	405,375377995893	1	0	196
1415	196	1	405,375377995893	678,375377995893	0	1	196
1416	196	1	678,375377995893	700,375377995893	1	0	196
1417	196	1	700,375377995893	705,375377995893	0	2	196
1418	197	1	0	14,785657139495	0	1	197
1419	197	1	14,785657139495	22,785657139495	1	0	197
1420	197	1	22,785657139495	639,785657139495	0	1	197
1421	197	1	639,785657139495	644,785657139495	1	0	197
1422	197	1	644,785657139495	749,785657139495	0	1	197
1423	197	1	749,785657139495	751,785657139495	1	0	197
1424	197	1	751,785657139495	979,785657139495	0	1	197
1425	197	1	979,785657139495	983,785657139495	1	0	197
1426	197	1	983,785657139495	2148,7856571395	0	1	197
1427	197	1	2148,7856571395	2150,7856571395	1	2	197
1428	198	0	0	61,7551044700667	0	2	198
1429	199	0	0	2480,47434775252	0	cens	199
1430	200	1	0	387,81102473475	0	1	200
1431	200	1	387,81102473475	400,81102473475	1	0	200
1432	200	1	400,81102473475	561,81102473475	0	1	200
1433	200	1	561,81102473475	562,31102473475	1	2	200
1434	201	0	0	82,237925815396	0	1	201
1435	201	0	82,237925815396	89,237925815396	1	0	201
1436	201	0	89,237925815396	114,237925815396	0	1	201
1437	201	0	114,237925815396	124,237925815396	1	0	201
1438	201	0	124,237925815396	1151,2379258154	0	2	201
1439	202	1	0	2489,32844005246	0	1	202
1440	202	1	2489,32844005246	2503,32844005246	1	0	202
1441	202	1	2503,32844005246	2819,32844005246	0	cens	202
1442	203	0	0	897,500466263853	0	1	203
1443	203	0	897,500466263853	903,500466263853	1	0	203
1444	203	0	903,500466263853	1251,50046626385	0	1	203
1445	203	0	1251,50046626385	1252,50046626385	1	0	203
1446	203	0	1252,50046626385	1344,50046626385	0	1	203
1447	203	0	1344,50046626385	1345,50046626385	1	0	203
1448	203	0	1345,50046626385	1349,50046626385	0	1	203
1449	203	0	1349,50046626385	1358,50046626385	1	0	203
1450	203	0	1358,50046626385	1852,50046626385	0	1	203
1451	203	0	1852,50046626385	1855,50046626385	1	0	203
1452	203	0	1855,50046626385	1864,50046626385	0	1	203
1453	203	0	1864,50046626385	1888,50046626385	1	0	203
1454	203	0	1888,50046626385	1891,50046626385	0	2	203
1455	204	0	0	2895,42287186626	0	cens	204
1456	205	0	0	2522,47515987884	0	1	205
1457	205	0	2522,47515987884	2530,47515987884	1	0	205
1458	205	0	2530,47515987884	2829,47515987884	0	cens	205
1459	206	1	0	436,984864364378	0	1	206
1460	206	1	436,984864364378	443,984864364378	1	0	206
1461	206	1	443,984864364378	869,984864364378	0	1	206
1462	206	1	869,984864364378	884,984864364378	1	0	206
1463	206	1	884,984864364378	1591,98486436438	0	1	206
1464	206	1	1591,98486436438	1601,98486436438	1	0	206
1465	206	1	1601,98486436438	1613,98486436438	0	1	206
1466	206	1	1613,98486436438	1650,98486436438	1	0	206
1467	206	1	1650,98486436438	1693,98486436438	0	1	206
1468	206	1	1693,98486436438	1694,98486436438	1	2	206
1469	207	1	0	288,818653547205	0	1	207
1470	207	1	288,818653547205	298,818653547205	1	0	207
1471	207	1	298,818653547205	312,818653547205	0	1	207
1472	207	1	312,818653547205	328,818653547205	1	0	207
1473	207	1	328,818653547205	469,818653547205	0	1	207
1474	207	1	469,818653547205	476,818653547205	1	0	207
1475	207	1	476,818653547205	783,818653547205	0	1	207
1476	207	1	783,818653547205	784,818653547205	1	0	207
1477	207	1	784,818653547205	791,818653547205	0	1	207
1478	207	1	791,818653547205	797,818653547205	1	0	207
1479	207	1	797,818653547205	932,818653547205	0	1	207
1480	207	1	932,818653547205	937,818653547205	1	0	207
1481	207	1	937,818653547205	954,818653547205	0	1	207
1482	207	1	954,818653547205	963,818653547205	1	0	207
1483	207	1	963,818653547205	1425,81865354721	0	1	207
1484	207	1	1425,81865354721	1427,81865354721	1	0	207
1485	207	1	1427,81865354721	1451,81865354721	0	1	207
1486	207	1	1451,81865354721	1457,81865354721	1	0	207
1487	207	1	1457,81865354721	1559,81865354721	0	1	207
1488	207	1	1559,81865354721	1565,81865354721	1	0	207
1489	207	1	1565,81865354721	1588,81865354721	0	1	207
1490	207	1	1588,81865354721	1600,81865354721	1	0	207
1491	207	1	1600,81865354721	1619,81865354721	0	1	207
1492	207	1	1619,81865354721	1621,81865354721	1	0	207
1493	207	1	1621,81865354721	1742,81865354721	0	1	207
1494	207	1	1742,81865354721	1749,81865354721	1	0	207
1495	207	1	1749,81865354721	1790,81865354721	0	1	207
1496	207	1	1790,81865354721	1809,81865354721	1	0	207
1497	207	1	1809,81865354721	1824,81865354721	0	1	207
1498	207	1	1824,81865354721	1831,81865354721	1	0	207
1499	207	1	1831,81865354721	1851,81865354721	0	1	207
1500	207	1	1851,81865354721	1862,81865354721	1	0	207
1501	207	1	1862,81865354721	1871,81865354721	0	1	207
1502	207	1	1871,81865354721	1887,81865354721	1	0	207
1503	207	1	1887,81865354721	1897,81865354721	0	2	207
1504	208	1	0	22,3661377737299	0	1	208
1505	208	1	22,3661377737299	35,3661377737299	1	0	208
1506	208	1	35,3661377737299	203,36613777373	0	1	208
1507	208	1	203,36613777373	207,36613777373	1	0	208
1508	208	1	207,36613777373	575,36613777373	0	1	208
1509	208	1	575,36613777373	579,36613777373	1	0	208
1510	208	1	579,36613777373	924,36613777373	0	1	208
1511	208	1	924,36613777373	926,36613777373	1	0	208
1512	208	1	926,36613777373	1140,36613777373	0	1	208
1513	208	1	1140,36613777373	1155,36613777373	1	0	208
1514	208	1	1155,36613777373	1162,36613777373	0	1	208
1515	208	1	1162,36613777373	1169,36613777373	1	0	208
1516	208	1	1169,36613777373	1173,36613777373	0	1	208
1517	208	1	1173,36613777373	1180,36613777373	1	0	208
1518	208	1	1180,36613777373	1206,36613777373	0	1	208
1519	208	1	1206,36613777373	1214,36613777373	1	0	208
1520	208	1	1214,36613777373	1332,36613777373	0	1	208
1521	208	1	1332,36613777373	1334,36613777373	1	2	208
1522	209	0	0	105,298198743723	0	1	209
1523	209	0	105,298198743723	113,298198743723	1	0	209
1524	209	0	113,298198743723	302,298198743723	0	1	209
1525	209	0	302,298198743723	310,298198743723	1	0	209
1526	209	0	310,298198743723	623,298198743723	0	1	209
1527	209	0	623,298198743723	629,298198743723	1	0	209
1528	209	0	629,298198743723	740,298198743723	0	2	209
1529	210	1	0	2308,18795248587	0	cens	210
1530	211	0	0	191,701382238418	0	1	211
1531	211	0	191,701382238418	202,701382238418	1	0	211
1532	211	0	202,701382238418	240,701382238418	0	1	211
1533	211	0	240,701382238418	255,701382238418	1	0	211
1534	211	0	255,701382238418	256,201382238418	0	1	211
1535	211	0	256,201382238418	257,701382238418	1	0	211
1536	211	0	257,701382238418	258,201382238418	0	1	211
1537	211	0	258,201382238418	265,701382238418	1	0	211
1538	211	0	265,701382238418	349,701382238418	0	1	211
1539	211	0	349,701382238418	354,701382238418	1	0	211
1540	211	0	354,701382238418	363,701382238418	0	1	211
1541	211	0	363,701382238418	369,701382238418	1	0	211
1542	211	0	369,701382238418	391,701382238418	0	1	211
1543	211	0	391,701382238418	396,701382238418	1	0	211
1544	211	0	396,701382238418	468,701382238418	0	1	211
1545	211	0	468,701382238418	527,701382238418	1	0	211
1546	211	0	527,701382238418	528,201382238418	0	1	211
1547	211	0	528,201382238418	532,701382238418	1	2	211
1548	212	0	0	13,8554256875068	0	2	212
1549	213	0	0	73,7829266488552	0	1	213
1550	213	0	73,7829266488552	96,7829266488552	1	0	213
1551	213	0	96,7829266488552	277,782926648855	0	2	213
1552	214	1	0	1769,97789798025	0	1	214
1553	214	1	1769,97789798025	1770,97789798025	1	0	214
1554	214	1	1770,97789798025	2454,97789798025	0	cens	214
1555	215	1	0	256,888025194407	0	2	215
1556	216	0	0	684,406467044726	0	1	216
1557	216	0	684,406467044726	689,406467044726	1	0	216
1558	216	0	689,406467044726	710,406467044726	0	1	216
1559	216	0	710,406467044726	720,406467044726	1	0	216
1560	216	0	720,406467044726	733,406467044726	0	1	216
1561	216	0	733,406467044726	737,406467044726	1	0	216
1562	216	0	737,406467044726	1222,40646704473	0	1	216
1563	216	0	1222,40646704473	1236,40646704473	1	0	216
1564	216	0	1236,40646704473	1326,40646704473	0	1	216
1565	216	0	1326,40646704473	1349,40646704473	1	0	216
1566	216	0	1349,40646704473	1361,40646704473	0	1	216
1567	216	0	1361,40646704473	1390,40646704473	1	0	216
1568	216	0	1390,40646704473	2335,40646704473	0	1	216
1569	216	0	2335,40646704473	2342,40646704473	1	0	216
1570	216	0	2342,40646704473	3540,40646704473	0	2	216
1571	217	0	0	2460,31596610136	0	1	217
1572	217	0	2460,31596610136	2467,31596610136	1	0	217
1573	217	0	2467,31596610136	2468,31596610136	0	1	217
1574	217	0	2468,31596610136	2474,31596610136	1	0	217
1575	217	0	2474,31596610136	3171,31596610136	0	1	217
1576	217	0	3171,31596610136	3180,31596610136	1	0	217
1577	217	0	3180,31596610136	3228,31596610136	0	1	217
1578	217	0	3228,31596610136	3243,31596610136	1	0	217
1579	217	0	3243,31596610136	3246,31596610136	0	1	217
1580	217	0	3246,31596610136	3256,31596610136	1	0	217
1581	217	0	3256,31596610136	3426,31596610136	0	2	217
1582	218	0	0	143,963812738657	0	1	218
1583	218	0	143,963812738657	164,963812738657	1	0	218
1584	218	0	164,963812738657	179,963812738657	0	1	218
1585	218	0	179,963812738657	182,963812738657	1	0	218
1586	218	0	182,963812738657	183,463812738657	0	1	218
1587	218	0	183,463812738657	206,963812738657	1	0	218
1588	218	0	206,963812738657	207,463812738657	0	1	218
1589	218	0	207,463812738657	223,963812738657	1	0	218
1590	218	0	223,963812738657	224,463812738657	0	1	218
1591	218	0	224,463812738657	228,963812738657	1	2	218
1592	219	0	0	42,1523436876014	0	1	219
1593	219	0	42,1523436876014	47,1523436876014	1	0	219
1594	219	0	47,1523436876014	235,152343687601	0	1	219
1595	219	0	235,152343687601	243,152343687601	1	0	219
1596	219	0	243,152343687601	406,152343687601	0	1	219
1597	219	0	406,152343687601	411,152343687601	1	0	219
1598	219	0	411,152343687601	443,152343687601	0	1	219
1599	219	0	443,152343687601	447,152343687601	1	0	219
1600	219	0	447,152343687601	447,652343687601	0	1	219
1601	219	0	447,652343687601	455,152343687601	1	0	219
1602	219	0	455,152343687601	467,152343687601	0	1	219
1603	219	0	467,152343687601	470,152343687601	1	0	219
1604	219	0	470,152343687601	959,152343687601	0	1	219
1605	219	0	959,152343687601	962,152343687601	1	0	219
1606	219	0	962,152343687601	1013,1523436876	0	1	219
1607	219	0	1013,1523436876	1019,1523436876	1	0	219
1608	219	0	1019,1523436876	1181,1523436876	0	1	219
1609	219	0	1181,1523436876	1205,1523436876	1	0	219
1610	219	0	1205,1523436876	1516,1523436876	0	1	219
1611	219	0	1516,1523436876	1518,1523436876	1	0	219
1612	219	0	1518,1523436876	1675,1523436876	0	1	219
1613	219	0	1675,1523436876	1676,1523436876	1	0	219
1614	219	0	1676,1523436876	1676,6523436876	0	1	219
1615	219	0	1676,6523436876	1683,1523436876	1	0	219
1616	219	0	1683,1523436876	1698,1523436876	0	1	219
1617	219	0	1698,1523436876	1719,1523436876	1	0	219
1618	219	0	1719,1523436876	1815,1523436876	0	1	219
1619	219	0	1815,1523436876	1820,1523436876	1	0	219
1620	219	0	1820,1523436876	1867,1523436876	0	1	219
1621	219	0	1867,1523436876	1869,1523436876	1	0	219
1622	219	0	1869,1523436876	1881,1523436876	0	1	219
1623	219	0	1881,1523436876	1890,1523436876	1	0	219
1624	219	0	1890,1523436876	1900,1523436876	0	1	219
1625	219	0	1900,1523436876	1910,1523436876	1	0	219
1626	219	0	1910,1523436876	1935,1523436876	0	1	219
1627	219	0	1935,1523436876	1939,1523436876	1	0	219
1628	219	0	1939,1523436876	1945,1523436876	0	1	219
1629	219	0	1945,1523436876	1953,1523436876	1	0	219
1630	219	0	1953,1523436876	1973,1523436876	0	1	219
1631	219	0	1973,1523436876	1978,1523436876	1	0	219
1632	219	0	1978,1523436876	1982,1523436876	0	1	219
1633	219	0	1982,1523436876	1985,1523436876	1	0	219
1634	219	0	1985,1523436876	1998,1523436876	0	1	219
1635	219	0	1998,1523436876	2002,1523436876	1	0	219
1636	219	0	2002,1523436876	2015,1523436876	0	1	219
1637	219	0	2015,1523436876	2026,1523436876	1	0	219
1638	219	0	2026,1523436876	2088,1523436876	0	1	219
1639	219	0	2088,1523436876	2093,1523436876	1	2	219
1640	220	1	0	3195,86269846838	0	2	220
1641	221	0	0	2162,0276468182	0	cens	221
1642	222	1	0	124,606030295603	0	1	222
1643	222	1	124,606030295603	161,606030295603	1	0	222
1644	222	1	161,606030295603	185,606030295603	0	1	222
1645	222	1	185,606030295603	209,606030295603	1	0	222
1646	222	1	209,606030295603	229,606030295603	0	1	222
1647	222	1	229,606030295603	246,606030295603	1	0	222
1648	222	1	246,606030295603	349,606030295603	0	1	222
1649	222	1	349,606030295603	362,606030295603	1	0	222
1650	222	1	362,606030295603	378,606030295603	0	1	222
1651	222	1	378,606030295603	379,606030295603	1	0	222
1652	222	1	379,606030295603	981,606030295603	0	1	222
1653	222	1	981,606030295603	994,606030295603	1	0	222
1654	222	1	994,606030295603	1127,6060302956	0	1	222
1655	222	1	1127,6060302956	1132,6060302956	1	0	222
1656	222	1	1132,6060302956	1140,6060302956	0	1	222
1657	222	1	1140,6060302956	1147,6060302956	1	0	222
1658	222	1	1147,6060302956	1156,6060302956	0	1	222
1659	222	1	1156,6060302956	1167,6060302956	1	0	222
1660	222	1	1167,6060302956	1169,6060302956	0	2	222
1661	223	1	0	170,339896903373	0	1	223
1662	223	1	170,339896903373	175,339896903373	1	0	223
1663	223	1	175,339896903373	177,339896903373	0	1	223
1664	223	1	177,339896903373	194,339896903373	1	0	223
1665	223	1	194,339896903373	445,339896903373	0	1	223
1666	223	1	445,339896903373	451,339896903373	1	0	223
1667	223	1	451,339896903373	2882,33989690337	0	2	223
1668	224	0	0	334,44978851825	0	1	224
1669	224	0	334,44978851825	346,44978851825	1	2	224
1670	225	1	0	1925,79829010274	0	2	225
1671	226	0	0	663,463768350892	0	1	226
1672	226	0	663,463768350892	676,463768350892	1	0	226
1673	226	0	676,463768350892	3674,46376835089	0	2	226
1674	227	1	0	31,9126803306863	0	1	227
1675	227	1	31,9126803306863	62,9126803306863	1	2	227
1676	228	0	0	769,740478902124	0	1	228
1677	228	0	769,740478902124	776,740478902124	1	0	228
1678	228	0	776,740478902124	1120,74047890212	0	1	228
1679	228	0	1120,74047890212	1122,74047890212	1	0	228
1680	228	0	1122,74047890212	1193,74047890212	0	1	228
1681	228	0	1193,74047890212	1202,74047890212	1	0	228
1682	228	0	1202,74047890212	1241,74047890212	0	2	228
1683	229	0	0	240,756424144842	0	1	229
1684	229	0	240,756424144842	244,756424144842	1	0	229
1685	229	0	244,756424144842	401,756424144842	0	1	229
1686	229	0	401,756424144842	402,756424144842	1	0	229
1687	229	0	402,756424144842	3444,75642414484	0	2	229
1688	230	0	0	2285,45281610545	0	cens	230
1689	231	1	0	43,7584131397307	0	1	231
1690	231	1	43,7584131397307	62,7584131397307	1	0	231
1691	231	1	62,7584131397307	67,7584131397307	0	1	231
1692	231	1	67,7584131397307	73,7584131397307	1	0	231
1693	231	1	73,7584131397307	74,2584131397307	0	1	231
1694	231	1	74,2584131397307	79,7584131397307	1	0	231
1695	231	1	79,7584131397307	80,2584131397307	0	1	231
1696	231	1	80,2584131397307	93,7584131397307	1	0	231
1697	231	1	93,7584131397307	94,2584131397307	0	1	231
1698	231	1	94,2584131397307	97,7584131397307	1	0	231
1699	231	1	97,7584131397307	98,2584131397307	0	1	231
1700	231	1	98,2584131397307	105,758413139731	1	0	231
1701	231	1	105,758413139731	1790,75841313973	0	1	231
1702	231	1	1790,75841313973	1801,75841313973	1	0	231
1703	231	1	1801,75841313973	1812,75841313973	0	1	231
1704	231	1	1812,75841313973	1836,75841313973	1	2	231
1705	232	0	0	1017,33768434729	0	1	232
1706	232	0	1017,33768434729	1022,33768434729	1	0	232
1707	232	0	1022,33768434729	2080,33768434729	0	1	232
1708	232	0	2080,33768434729	2082,33768434729	1	0	232
1709	232	0	2082,33768434729	2293,33768434729	0	1	232
1710	232	0	2293,33768434729	2311,33768434729	1	0	232
1711	232	0	2311,33768434729	2346,33768434729	0	1	232
1712	232	0	2346,33768434729	2349,33768434729	1	0	232
1713	232	0	2349,33768434729	2402,33768434729	0	cens	232
1714	233	1	0	21,9795913835987	0	1	233
1715	233	1	21,9795913835987	26,9795913835987	1	0	233
1716	233	1	26,9795913835987	892,979591383599	0	2	233
1717	234	0	0	1307,92618019879	0	1	234
1718	234	0	1307,92618019879	1312,92618019879	1	0	234
1719	234	0	1312,92618019879	1416,92618019879	0	1	234
1720	234	0	1416,92618019879	1438,92618019879	1	0	234
1721	234	0	1438,92618019879	2290,92618019879	0	1	234
1722	234	0	2290,92618019879	2297,92618019879	1	0	234
1723	234	0	2297,92618019879	2406,92618019879	0	1	234
1724	234	0	2406,92618019879	2423,92618019879	1	0	234
1725	234	0	2423,92618019879	2463,92618019879	0	cens	234
1726	235	1	0	46,390562588349	0	2	235
1727	236	1	0	85,8445087801665	0	1	236
1728	236	1	85,8445087801665	89,8445087801665	1	0	236
1729	236	1	89,8445087801665	200,844508780167	0	1	236
1730	236	1	200,844508780167	202,844508780167	1	0	236
1731	236	1	202,844508780167	203,344508780167	0	1	236
1732	236	1	203,344508780167	211,844508780167	1	0	236
1733	236	1	211,844508780167	1510,84450878017	0	1	236
1734	236	1	1510,84450878017	1514,84450878017	1	0	236
1735	236	1	1514,84450878017	2172,84450878017	0	1	236
1736	236	1	2172,84450878017	2178,84450878017	1	0	236
1737	236	1	2178,84450878017	2443,84450878017	0	1	236
1738	236	1	2443,84450878017	2448,84450878017	1	0	236
1739	236	1	2448,84450878017	3353,84450878017	0	2	236
1740	237	1	0	25,6143145626411	0	1	237
1741	237	1	25,6143145626411	31,6143145626411	1	2	237
1742	238	1	0	2162,39525691886	0	2	238
1743	239	0	0	1140,94922530092	0	1	239
1744	239	0	1140,94922530092	1141,94922530092	1	0	239
1745	239	0	1141,94922530092	2487,94922530092	0	1	239
1746	239	0	2487,94922530092	2496,94922530092	1	0	239
1747	239	0	2496,94922530092	2740,94922530092	0	cens	239
1748	240	1	0	2374,50054963958	0	cens	240
1749	241	0	0	3012,88530420605	0	2	241
1750	242	1	0	181,564434577711	0	1	242
1751	242	1	181,564434577711	213,564434577711	1	0	242
1752	242	1	213,564434577711	1774,56443457771	0	2	242
1753	243	1	0	110,570304217748	0	1	243
1754	243	1	110,570304217748	123,570304217748	1	0	243
1755	243	1	123,570304217748	3094,57030421775	0	2	243
1756	244	1	0	197,248422578909	0	2	244
1757	245	1	0	54,7146185627207	0	1	245
1758	245	1	54,7146185627207	72,7146185627207	1	0	245
1759	245	1	72,7146185627207	3634,71461856272	0	2	245
1760	246	0	0	103,57793932315	0	1	246
1761	246	0	103,57793932315	104,57793932315	1	0	246
1762	246	0	104,57793932315	105,07793932315	0	1	246
1763	246	0	105,07793932315	111,57793932315	1	0	246
1764	246	0	111,57793932315	122,57793932315	0	1	246
1765	246	0	122,57793932315	133,57793932315	1	2	246
1766	247	0	0	616,307642989792	0	1	247
1767	247	0	616,307642989792	622,307642989792	1	0	247
1768	247	0	622,307642989792	698,307642989792	0	1	247
1769	247	0	698,307642989792	703,307642989792	1	0	247
1770	247	0	703,307642989792	2680,30764298979	0	cens	247
1771	248	1	0	3259,88250199798	0	cens	248
1772	249	0	0	780,173777757213	0	1	249
1773	249	0	780,173777757213	784,173777757213	1	0	249
1774	249	0	784,173777757213	1312,17377775721	0	1	249
1775	249	0	1312,17377775721	1315,17377775721	1	0	249
1776	249	0	1315,17377775721	1333,17377775721	0	1	249
1777	249	0	1333,17377775721	1338,17377775721	1	0	249
1778	249	0	1338,17377775721	2071,17377775721	0	1	249
1779	249	0	2071,17377775721	2072,17377775721	1	0	249
1780	249	0	2072,17377775721	2590,17377775721	0	cens	249
1781	250	1	0	2424,39594674669	0	cens	250
1782	251	1	0	116,216177795082	0	1	251
1783	251	1	116,216177795082	122,216177795082	1	0	251
1784	251	1	122,216177795082	3265,21617779508	0	2	251
1785	252	1	0	360,435074920766	0	1	252
1786	252	1	360,435074920766	367,435074920766	1	0	252
1787	252	1	367,435074920766	380,435074920766	0	1	252
1788	252	1	380,435074920766	383,435074920766	1	0	252
1789	252	1	383,435074920766	883,435074920766	0	1	252
1790	252	1	883,435074920766	886,435074920766	1	0	252
1791	252	1	886,435074920766	2727,43507492077	0	2	252
1792	253	0	0	78,4376485263929	0	1	253
1793	253	0	78,4376485263929	84,4376485263929	1	0	253
1794	253	0	84,4376485263929	1286,43764852639	0	1	253
1795	253	0	1286,43764852639	1289,43764852639	1	0	253
1796	253	0	1289,43764852639	1963,43764852639	0	cens	253
1797	254	0	0	2431,8096866291	0	cens	254
1798	255	0	0	308,074773266912	0	1	255
1799	255	0	308,074773266912	327,074773266912	1	0	255
1800	255	0	327,074773266912	401,074773266912	0	1	255
1801	255	0	401,074773266912	411,074773266912	1	0	255
1802	255	0	411,074773266912	432,074773266912	0	1	255
1803	255	0	432,074773266912	447,074773266912	1	0	255
1804	255	0	447,074773266912	453,074773266912	0	1	255
1805	255	0	453,074773266912	460,074773266912	1	0	255
1806	255	0	460,074773266912	1321,07477326691	0	1	255
1807	255	0	1321,07477326691	1343,07477326691	1	2	255
1808	256	0	0	674,547831498086	0	1	256
1809	256	0	674,547831498086	686,547831498086	1	0	256
1810	256	0	686,547831498086	2022,54783149809	0	1	256
1811	256	0	2022,54783149809	2026,54783149809	1	0	256
1812	256	0	2026,54783149809	3459,54783149809	0	2	256
1813	257	0	0	59,6766883805394	0	1	257
1814	257	0	59,6766883805394	68,6766883805394	1	0	257
1815	257	0	68,6766883805394	102,676688380539	0	2	257
1816	258	1	0	1002,93950057775	0	1	258
1817	258	1	1002,93950057775	1016,93950057775	1	0	258
1818	258	1	1016,93950057775	1022,93950057775	0	1	258
1819	258	1	1022,93950057775	1027,93950057775	1	0	258
1820	258	1	1027,93950057775	1086,93950057775	0	1	258
1821	258	1	1086,93950057775	1089,93950057775	1	0	258
1822	258	1	1089,93950057775	1092,93950057775	0	1	258
1823	258	1	1092,93950057775	1093,93950057775	1	0	258
1824	258	1	1093,93950057775	2314,93950057775	0	1	258
1825	258	1	2314,93950057775	2318,93950057775	1	0	258
1826	258	1	2318,93950057775	3024,93950057775	0	2	258
1827	259	0	0	877,418650497682	0	1	259
1828	259	0	877,418650497682	887,418650497682	1	0	259
1829	259	0	887,418650497682	909,418650497682	0	1	259
1830	259	0	909,418650497682	930,418650497682	1	0	259
1831	259	0	930,418650497682	1911,41865049768	0	2	259
1832	260	1	0	1158,34621328581	0	1	260
1833	260	1	1158,34621328581	1161,34621328581	1	0	260
1834	260	1	1161,34621328581	2093,34621328581	0	1	260
1835	260	1	2093,34621328581	2097,34621328581	1	0	260
1836	260	1	2097,34621328581	2191,34621328581	0	1	260
1837	260	1	2191,34621328581	2196,34621328581	1	0	260
1838	260	1	2196,34621328581	2526,34621328581	0	cens	260
1839	261	1	0	256,741712008603	0	1	261
1840	261	1	256,741712008603	278,741712008603	1	0	261
1841	261	1	278,741712008603	738,741712008603	0	1	261
1842	261	1	738,741712008603	741,741712008603	1	0	261
1843	261	1	741,741712008603	1699,7417120086	0	1	261
1844	261	1	1699,7417120086	1700,7417120086	1	0	261
1845	261	1	1700,7417120086	2458,7417120086	0	1	261
1846	261	1	2458,7417120086	2470,7417120086	1	0	261
1847	261	1	2470,7417120086	3257,7417120086	0	2	261
1848	262	1	0	156,700375538319	0	1	262
1849	262	1	156,700375538319	166,700375538319	1	0	262
1850	262	1	166,700375538319	299,700375538319	0	1	262
1851	262	1	299,700375538319	302,700375538319	1	0	262
1852	262	1	302,700375538319	366,700375538319	0	1	262
1853	262	1	366,700375538319	375,700375538319	1	2	262
1854	263	1	0	238,469596474431	0	1	263
1855	263	1	238,469596474431	247,469596474431	1	0	263
1856	263	1	247,469596474431	550,469596474431	0	1	263
1857	263	1	550,469596474431	556,469596474431	1	0	263
1858	263	1	556,469596474431	719,469596474431	0	1	263
1859	263	1	719,469596474431	734,469596474431	1	0	263
1860	263	1	734,469596474431	1432,46959647443	0	1	263
1861	263	1	1432,46959647443	1447,46959647443	1	0	263
1862	263	1	1447,46959647443	2518,46959647443	0	1	263
1863	263	1	2518,46959647443	2530,46959647443	1	0	263
1864	263	1	2530,46959647443	2550,46959647443	0	1	263
1865	263	1	2550,46959647443	2561,46959647443	1	0	263
1866	263	1	2561,46959647443	2580,46959647443	0	1	263
1867	263	1	2580,46959647443	2581,46959647443	1	2	263
1868	264	1	0	497,667694589123	0	1	264
1869	264	1	497,667694589123	595,667694589123	1	0	264
1870	264	1	595,667694589123	1014,66769458912	0	2	264
1871	265	0	0	351,265979832038	0	1	265
1872	265	0	351,265979832038	364,265979832038	1	0	265
1873	265	0	364,265979832038	482,265979832038	0	1	265
1874	265	0	482,265979832038	490,265979832038	1	0	265
1875	265	0	490,265979832038	490,765979832038	0	1	265
1876	265	0	490,765979832038	519,265979832038	1	0	265
1877	265	0	519,265979832038	579,265979832038	0	1	265
1878	265	0	579,265979832038	590,265979832038	1	0	265
1879	265	0	590,265979832038	640,265979832038	0	1	265
1880	265	0	640,265979832038	651,265979832038	1	0	265
1881	265	0	651,265979832038	677,265979832038	0	1	265
1882	265	0	677,265979832038	700,265979832038	1	0	265
1883	265	0	700,265979832038	1296,26597983204	0	1	265
1884	265	0	1296,26597983204	1311,26597983204	1	0	265
1885	265	0	1311,26597983204	2402,26597983204	0	1	265
1886	265	0	2402,26597983204	2408,26597983204	1	0	265
1887	265	0	2408,26597983204	2425,26597983204	0	1	265
1888	265	0	2425,26597983204	2436,26597983204	1	0	265
1889	265	0	2436,26597983204	2553,26597983204	0	1	265
1890	265	0	2553,26597983204	2562,26597983204	1	0	265
1891	265	0	2562,26597983204	2697,26597983204	0	1	265
1892	265	0	2697,26597983204	2701,26597983204	1	0	265
1893	265	0	2701,26597983204	2825,26597983204	0	2	265
1894	266	0	0	42,2520680837333	0	2	266
1895	267	0	0	2531,86141359806	0	cens	267
1896	268	1	0	3661,77168016136	0	2	268
1897	269	0	0	1493,08626637235	0	1	269
1898	269	0	1493,08626637235	1500,08626637235	1	2	269
1899	270	0	0	0,257417972199619	0	2	270
1900	271	1	0	1236,33168617543	0	1	271
1901	271	1	1236,33168617543	1244,33168617543	1	0	271
1902	271	1	1244,33168617543	1250,33168617543	0	2	271
1903	272	0	0	770,000111343339	0	1	272
1904	272	0	770,000111343339	782,000111343339	1	0	272
1905	272	0	782,000111343339	959,000111343339	0	1	272
1906	272	0	959,000111343339	964,000111343339	1	0	272
1907	272	0	964,000111343339	1010,00011134334	0	1	272
1908	272	0	1010,00011134334	1013,00011134334	1	0	272
1909	272	0	1013,00011134334	1295,00011134334	0	1	272
1910	272	0	1295,00011134334	1298,00011134334	1	0	272
1911	272	0	1298,00011134334	2262,00011134334	0	cens	272
1912	273	0	0	1131,0289070271	0	1	273
1913	273	0	1131,0289070271	1132,0289070271	1	0	273
1914	273	0	1132,0289070271	2614,0289070271	0	cens	273
1915	274	0	0	348,620303634554	0	1	274
1916	274	0	348,620303634554	356,620303634554	1	0	274
1917	274	0	356,620303634554	368,620303634554	0	1	274
1918	274	0	368,620303634554	383,620303634554	1	0	274
1919	274	0	383,620303634554	1382,62030363455	0	1	274
1920	274	0	1382,62030363455	1386,62030363455	1	0	274
1921	274	0	1386,62030363455	2557,62030363455	0	2	274
1922	275	1	0	2708,71297276299	0	cens	275
1923	276	0	0	576,381862369366	0	1	276
1924	276	0	576,381862369366	584,381862369366	1	0	276
1925	276	0	584,381862369366	1252,38186236937	0	1	276
1926	276	0	1252,38186236937	1283,38186236937	1	2	276
1927	277	1	0	257,371127419174	0	1	277
1928	277	1	257,371127419174	262,371127419174	1	2	277
1929	278	1	0	588,712077585049	0	1	278
1930	278	1	588,712077585049	593,712077585049	1	0	278
1931	278	1	593,712077585049	1286,71207758505	0	1	278
1932	278	1	1286,71207758505	1290,71207758505	1	0	278
1933	278	1	1290,71207758505	1999,71207758505	0	1	278
1934	278	1	1999,71207758505	2008,71207758505	1	0	278
1935	278	1	2008,71207758505	2034,71207758505	0	1	278
1936	278	1	2034,71207758505	2049,71207758505	1	0	278
1937	278	1	2049,71207758505	2213,71207758505	0	1	278
1938	278	1	2213,71207758505	2217,71207758505	1	0	278
1939	278	1	2217,71207758505	2496,71207758505	0	1	278
1940	278	1	2496,71207758505	2500,71207758505	1	0	278
1941	278	1	2500,71207758505	2601,71207758505	0	2	278
1942	279	1	0	1895,47819227818	0	2	279
1943	280	1	0	2130,55575225689	0	1	280
1944	280	1	2130,55575225689	2139,55575225689	1	0	280
1945	280	1	2139,55575225689	2273,55575225689	0	1	280
1946	280	1	2273,55575225689	2284,55575225689	1	0	280
1947	280	1	2284,55575225689	2304,55575225689	0	1	280
1948	280	1	2304,55575225689	2313,55575225689	1	0	280
1949	280	1	2313,55575225689	2572,55575225689	0	cens	280
1950	281	1	0	81,2617620220408	0	1	281
1951	281	1	81,2617620220408	83,2617620220408	1	0	281
1952	281	1	83,2617620220408	2565,26176202204	0	cens	281
1953	282	0	0	31,9742465680465	0	1	282
1954	282	0	31,9742465680465	32,4742465680465	1	0	282
1955	282	0	32,4742465680465	81,9742465680465	0	1	282
1956	282	0	81,9742465680465	93,9742465680465	1	0	282
1957	282	0	93,9742465680465	95,9742465680465	0	1	282
1958	282	0	95,9742465680465	100,974246568047	1	0	282
1959	282	0	100,974246568047	122,974246568047	0	1	282
1960	282	0	122,974246568047	124,974246568047	1	2	282
1961	283	0	0	178,694904820994	0	1	283
1962	283	0	178,694904820994	193,694904820994	1	0	283
1963	283	0	193,694904820994	414,694904820994	0	1	283
1964	283	0	414,694904820994	441,694904820994	1	0	283
1965	283	0	441,694904820994	452,694904820994	0	2	283
1966	284	1	0	1192,45208651852	0	1	284
1967	284	1	1192,45208651852	1200,45208651852	1	0	284
1968	284	1	1200,45208651852	1240,45208651852	0	1	284
1969	284	1	1240,45208651852	1245,45208651852	1	0	284
1970	284	1	1245,45208651852	1302,45208651852	0	1	284
1971	284	1	1302,45208651852	1308,45208651852	1	0	284
1972	284	1	1308,45208651852	1325,45208651852	0	1	284
1973	284	1	1325,45208651852	1327,45208651852	1	0	284
1974	284	1	1327,45208651852	1344,45208651852	0	1	284
1975	284	1	1344,45208651852	1348,45208651852	1	0	284
1976	284	1	1348,45208651852	1680,45208651852	0	1	284
1977	284	1	1680,45208651852	1683,45208651852	1	0	284
1978	284	1	1683,45208651852	2018,45208651852	0	1	284
1979	284	1	2018,45208651852	2026,45208651852	1	0	284
1980	284	1	2026,45208651852	2029,45208651852	0	1	284
1981	284	1	2029,45208651852	2036,45208651852	1	0	284
1982	284	1	2036,45208651852	2547,45208651852	0	cens	284
1983	285	0	0	102,199208858423	0	1	285
1984	285	0	102,199208858423	104,199208858423	1	0	285
1985	285	0	104,199208858423	645,199208858423	0	1	285
1986	285	0	645,199208858423	685,199208858423	1	0	285
1987	285	0	685,199208858423	694,199208858423	0	1	285
1988	285	0	694,199208858423	700,199208858423	1	0	285
1989	285	0	700,199208858423	769,199208858423	0	1	285
1990	285	0	769,199208858423	774,199208858423	1	0	285
1991	285	0	774,199208858423	797,199208858423	0	1	285
1992	285	0	797,199208858423	799,199208858423	1	0	285
1993	285	0	799,199208858423	819,199208858423	0	1	285
1994	285	0	819,199208858423	826,199208858423	1	0	285
1995	285	0	826,199208858423	840,199208858423	0	1	285
1996	285	0	840,199208858423	846,199208858423	1	0	285
1997	285	0	846,199208858423	986,199208858423	0	1	285
1998	285	0	986,199208858423	995,199208858423	1	0	285
1999	285	0	995,199208858423	1148,19920885842	0	1	285
[truncated: 4,794 more rows]
